# Supplementary material for: Designing the syllabus for the EAP course “Architectural Art English”: A needs and genre analysis-based approach
Source: PLoS One. 2026 Jun 16;21(6):e0351750. doi: 10.1371/journal.pone.0351750 (PMC13271476; doi:10.1371/journal.pone.0351750)
Supplement: S1 Table — (XLSX) [file pone.0351750.s002.xlsx]

## Sheet: Sheet1
Number	1、Please choose your identity	2-1. During the learning process in architecture, landscape architecture, and art-related majors, students often use English in various academic activities. Please evaluate the importance or frequency of the following English usage scenarios: Reading English academic journals	2-2 Reading English research papers	2-3 Attending professional courses taught in English by Chinese instructors	2-4 Attending courses taught by foreign instructors	2-5 Listening to lectures by foreign experts in English	2-6 Orally analyzing famous cases in English	2-7 Orally presenting one's own design work in English	2-8 Communicating with international students, foreign instructors, or foreign experts in English	2-9 Writing design descriptions for works in English	2-10 Writing paper abstracts in English	2-11 Writing short essays or reports for course assignments in English	2-12 Students having needs for studying abroad or visiting scholar programs for further education	3-1:In the learning process of architecture, landscape architecture, and art-related majors, what difficulties do students typically encounter? Please select according to the severity of the problem. (Teachers, please select based on your own observations; students, please select based on your own circumstances.) ：Students find it difficult to read English textbooks, journals, and papers.	3-2 Students cannot keep up with the speech speed or understand the terminology when listening to lectures, courses, or videos by foreign experts.	3-3 Students have difficulty expressing themselves in English during class discussions, group presentations, design explanations, or when communicating with teachers and peers.	3-4 Students have difficulty writing English design descriptions, paper abstracts, English reports for class assignments, etc.	3-5 A major learning difficulty for students is the lack of professional English vocabulary and expressions related to architecture, landscape architecture, etc.	3-6 A major learning difficulty for students is the lack of professional knowledge in architecture, landscape architecture, etc., leading to insufficient content in their English expressions.	4-1What proportion do you think the following teaching content should occupy in the "Architectural Art English" course? Please rate them according to their importance ：Learning the basic knowledge of architecture and landscape architecture.	4-2 Mastering the core vocabulary and common terminology of architecture and landscape architecture.	4-3 Learning effective reading methods for English textbooks and professional journals.	4-4 Understanding and analyzing the structure and content of English papers in the field of architecture and landscape architecture.	4-5 Training listening comprehension of professional terminology by listening to lectures and watching videos.	4-6 Analyzing international architectural or landscape design cases in English, and elaborating on design concepts.	4-7 Training for design project presentations and defenses in English, enhancing the logic and professionalism of expression.	4-8 Organizing group discussions to practice design criticism and exchange of views in English.	4-9 Writing clear and structurally standardized English design descriptions.	4-10 Writing paper abstracts.	4-11 Writing English report assignments.	5-1 Which of the following teaching methods do you think should be adopted in the course? Please select according to their effectiveness. (Teachers, please select based on your own observations; students, please select based on your own preferences.)：Teacher-led offline lectures.	5-2 Blended online and offline teaching.	5-3 Case analysis: analyzing classic or international architectural project cases to understand their design concepts and expression methods, thereby enhancing the practical application ability of professional English in architecture.	5-4 Design presentation simulation: simulating design presentation scenarios in class or competitions, training students' ability to introduce design concepts, methods, and highlights in English.	5-5 Group collaborative presentations: organizing students to conduct English resource research, project presentations, and outcome reporting in groups, honing teamwork and English expression skills.
1	3	4	3	1	4	4	3	5	4	5	4	3	3	3	4	4	4	4	4	5	3	3	3	3	4	4	4	5	4	3	4	5	5	3	3
2	1	4	4	4	4	4	4	4	4	4	4	4	4	4	4	4	4	4	4	4	4	4	4	4	4	4	4	4	4	4	4	4	4	4	4
3	1	3	4	3	3	5	4	4	4	4	5	3	3	5	5	5	5	5	5	4	5	4	4	4	4	4	4	4	5	4	4	5	4	5	4
4	1	5	5	5	5	4	4	4	4	4	3	3	4	4	4	4	4	4	3	3	4	4	4	4	3	3	3	4	3	3	3	4	4	4	4
5	1	4	3	4	4	4	4	4	4	4	3	4	5	5	5	4	4	5	5	3	3	4	4	4	3	3	3	4	3	4	5	3	3	3	3
6	1	3	3	5	5	4	5	5	5	3	3	3	5	3	5	4	3	3	3	5	4	5	4	4	4	1	3	4	3	3	4	4	4	4	4
7	2	1	2	1	2	1	1	2	3	2	2	2	2	1	2	2	1	3	1	3	3	1	2	3	1	2	3	1	2	3	3	3	2	2	3
8	1	2	3	3	1	1	3	3	2	2	3	3	1	3	3	2	2	2	3	2	2	3	2	3	3	3	2	3	3	1	2	2	2	2	3
9	1	1	2	2	3	2	1	1	2	2	3	3	2	1	2	1	3	2	3	1	2	3	2	2	2	3	1	2	3	2	2	2	3	2	2
10	3	1	2	2	1	2	3	3	3	2	2	2	2	1	2	2	3	2	3	3	3	2	2	2	2	3	1	1	1	1	1	1	1	2	2
11	3	2	3	2	1	3	2	3	2	3	2	2	1	2	2	3	2	1	2	2	2	3	2	2	2	3	1	2	1	2	1	3	2	3	1
12	2	2	1	2	2	3	1	1	2	3	3	2	3	1	2	2	2	2	2	2	2	1	2	2	3	2	2	1	3	3	2	3	1	2	2
13	3	3	2	1	2	3	2	3	2	3	3	2	3	2	2	1	2	2	3	2	2	2	3	2	1	3	1	2	3	2	3	1	2	3	2
14	1	2	1	2	2	3	2	2	2	1	2	1	1	2	3	2	3	3	3	3	2	1	1	2	2	3	3	2	2	2	2	2	2	2	2
15	1	3	3	1	4	3	5	1	4	4	1	5	3	5	4	4	2	5	4	4	4	1	1	1	4	3	5	5	3	4	3	4	2	4	4
16	2	1	2	2	3	2	2	3	1	2	2	2	1	3	1	2	2	2	3	2	2	3	2	2	2	2	3	2	1	3	2	2	1	2	2
17	3	4	5	4	3	1	4	5	4	2	4	4	4	2	5	4	3	4	3	4	4	3	4	4	4	4	5	4	4	1	4	1	4	2	3
18	1	5	4	4	3	4	3	3	3	1	1	2	3	5	2	3	4	4	4	3	4	4	5	4	1	4	2	3	4	4	3	4	4	3	4
19	1	3	4	1	3	3	1	4	3	4	3	1	1	4	1	5	3	3	4	5	4	1	4	1	5	2	4	3	4	3	4	4	5	1	2
20	3	4	4	3	2	3	5	4	3	5	2	4	2	5	3	3	5	4	3	4	4	3	2	4	4	5	3	3	3	3	1	4	4	3	1
21	2	5	4	5	3	5	3	3	4	3	4	2	1	4	4	4	4	2	3	4	4	5	3	1	4	1	3	4	2	3	2	4	5	3	4
22	1	1	2	2	2	3	1	3	3	2	2	2	3	1	2	2	3	2	1	2	3	2	2	2	2	3	2	2	2	2	2	3	1	2	2
23	3	3	4	4	4	5	3	1	4	3	3	1	1	4	3	4	3	4	3	4	4	5	5	4	4	3	4	1	4	1	4	4	4	2	4
24	2	4	4	4	3	4	4	5	5	5	4	1	4	3	5	4	4	3	2	3	3	4	2	1	1	1	3	3	3	4	3	5	3	4	3
25	1	4	4	5	4	4	1	4	1	3	1	4	5	5	4	4	4	2	5	1	4	4	1	1	5	4	3	4	1	4	4	2	5	5	5
26	2	3	3	5	2	3	4	3	4	4	4	4	3	3	4	3	1	3	4	1	5	1	4	1	3	5	4	3	2	3	3	4	4	5	4
27	2	2	2	2	3	2	2	3	3	3	2	1	2	3	2	3	3	3	3	1	2	2	2	2	2	3	1	2	2	3	2	2	2	3	2
28	1	1	3	3	2	1	2	3	2	3	3	2	1	2	3	3	2	2	1	3	2	1	2	2	1	1	3	1	1	2	2	1	1	2	1
29	3	2	1	2	2	3	3	2	3	3	1	1	1	2	3	3	3	2	3	2	2	3	1	3	2	3	1	1	2	2	3	3	2	3	3
30	2	2	2	2	2	1	3	2	2	2	2	2	2	1	1	2	2	2	2	2	3	3	1	1	2	2	3	1	3	3	2	3	3	2	3
31	2	1	2	2	2	1	2	3	3	2	3	1	2	1	2	3	1	2	2	2	3	2	3	2	3	3	2	3	2	2	2	2	1	2	3
32	3	1	3	2	2	3	2	2	2	2	3	1	3	2	3	2	2	2	2	2	3	1	2	2	3	1	2	2	1	1	3	3	3	1	3
33	3	2	2	2	2	1	3	2	1	2	3	2	3	3	3	2	2	2	2	2	3	2	1	2	3	3	2	3	2	1	1	3	1	2	1
34	1	1	3	2	2	3	2	2	2	2	3	2	1	3	2	3	2	3	2	2	3	2	3	1	2	2	3	1	3	2	3	3	1	1	3
35	1	2	2	3	2	2	2	3	2	2	3	1	3	2	2	3	3	2	2	3	1	2	3	3	1	1	2	1	3	2	1	2	2	2	2
36	2	4	2	3	3	5	4	1	3	1	5	5	4	3	5	4	5	1	1	4	4	3	4	1	5	4	4	4	2	3	2	1	5	5	5
37	2	3	3	1	3	3	1	3	3	3	3	2	1	2	3	2	1	3	3	2	2	3	3	1	1	2	1	3	3	1	2	3	1	2	2
38	1	5	5	4	5	3	3	4	1	4	5	4	2	5	2	4	3	2	3	4	3	4	4	4	5	4	3	4	4	5	5	1	5	3	3
39	1	3	4	5	4	1	5	4	5	4	4	3	3	3	4	4	5	4	1	4	4	3	3	3	4	1	4	5	4	3	3	1	4	4	4
40	3	1	1	2	4	4	4	2	4	3	5	4	3	4	4	4	3	4	2	3	2	4	3	3	1	4	5	5	4	4	5	3	4	2	4
41	3	4	1	4	4	4	1	4	2	3	4	3	5	5	3	4	3	3	5	4	5	2	5	5	4	5	5	3	5	1	4	4	5	5	4
42	2	2	5	4	5	4	4	3	3	4	3	3	5	5	4	5	4	4	3	5	5	4	4	4	4	2	4	4	4	4	3	3	5	2	4
43	2	4	3	5	1	4	4	3	4	2	4	5	4	3	4	4	3	4	5	5	4	3	4	4	3	5	4	4	3	3	5	4	5	4	3
44	1	2	3	3	1	3	4	3	5	3	4	4	4	2	3	4	4	1	4	4	4	2	4	3	3	4	3	3	5	2	4	1	4	4	4
45	3	4	3	1	4	4	4	4	4	5	5	4	4	4	5	4	4	2	1	5	2	5	1	2	3	4	3	4	3	4	3	4	4	5	5
46	2	2	4	3	2	4	5	3	4	1	2	1	4	2	3	3	1	3	5	4	4	5	4	3	4	4	3	1	5	4	4	3	3	4	4
47	1	4	4	3	4	4	5	3	4	2	3	4	2	3	5	5	3	5	3	4	4	4	5	3	4	4	2	5	4	4	4	2	3	3	3
48	2	4	4	5	4	5	4	3	5	5	5	3	5	4	4	4	3	5	4	4	4	4	3	1	2	4	4	4	1	5	5	5	5	3	1
49	1	4	1	5	3	5	2	4	5	3	3	3	3	1	5	4	5	3	3	3	5	3	5	1	4	4	5	1	4	4	4	4	4	1	3
50	3	4	3	3	5	1	4	4	2	4	4	3	3	4	4	3	4	2	2	5	1	3	3	3	4	4	3	4	4	4	3	1	4	4	1
51	2	1	4	3	2	3	2	4	4	5	5	4	4	4	5	4	5	3	4	2	4	3	3	3	2	1	4	4	4	5	3	1	4	4	4
52	1	5	5	4	5	1	3	4	4	4	2	3	3	4	2	5	3	3	3	1	1	2	4	3	5	4	4	4	5	4	4	3	4	4	2
53	3	3	3	3	3	4	4	4	4	4	1	3	4	5	1	2	2	4	4	4	4	5	4	3	4	4	1	4	2	3	5	1	5	4	3
54	2	4	1	4	3	5	4	4	4	3	4	3	5	4	4	4	4	3	4	4	1	3	4	1	3	1	4	2	3	5	4	2	3	3	3
55	3	3	3	4	4	4	1	3	5	5	5	4	4	4	2	2	2	5	4	5	4	4	5	3	5	3	3	5	3	1	3	3	2	3	3
56	1	3	5	3	4	4	3	4	3	3	4	3	4	4	2	4	5	4	1	4	4	4	3	2	5	4	5	5	4	4	4	4	5	4	3
57	3	3	3	4	4	4	3	4	1	4	2	5	3	4	4	2	3	4	3	4	4	4	1	5	1	5	4	5	5	3	5	4	4	5	5
58	2	4	4	4	4	4	4	3	4	4	3	3	3	3	4	3	4	4	1	1	4	5	4	4	5	4	3	4	4	1	5	3	2	4	4
59	2	3	2	3	5	4	2	4	4	4	4	4	4	4	4	3	3	3	3	2	4	3	3	2	2	4	1	3	3	3	5	4	4	4	4
60	3	3	3	4	3	2	4	4	4	4	3	4	2	3	3	4	3	3	5	3	4	1	4	4	3	4	5	2	3	4	4	4	5	5	3
61	1	3	1	4	4	4	2	4	5	1	4	4	4	3	4	3	4	2	4	3	5	5	5	2	3	3	4	3	3	1	4	5	5	3	4
62	3	4	4	5	3	4	4	3	2	2	2	5	4	5	1	5	4	4	1	4	1	3	2	5	5	2	4	1	4	4	5	4	2	3	4
63	2	5	1	4	5	5	4	1	4	4	4	4	2	3	1	5	4	4	4	3	2	2	3	2	4	5	4	3	1	4	4	3	3	4	3
64	2	1	5	3	4	5	3	4	1	3	1	5	4	1	4	4	5	4	4	4	2	1	3	4	3	2	2	3	4	1	5	2	4	3	1
65	2	2	5	5	5	4	4	1	3	4	5	3	5	3	4	3	3	5	1	4	4	3	3	5	1	3	5	4	4	5	4	4	2	4	2
66	1	4	4	4	5	1	4	3	3	4	4	4	5	3	4	1	3	3	4	4	3	3	5	2	4	3	2	1	4	2	4	4	5	4	5
67	3	4	3	4	3	5	4	3	3	5	4	4	4	5	4	1	4	4	4	4	4	4	4	4	4	1	4	4	3	5	2	3	3	4	2
68	2	4	4	5	4	4	3	3	3	3	5	4	5	4	3	4	2	4	4	5	4	4	4	5	3	4	4	1	3	1	3	1	3	2	4
69	3	3	4	4	3	5	4	4	5	4	4	1	2	3	1	4	3	4	4	4	4	4	1	4	4	4	4	3	5	5	4	4	5	3	2
70	1	3	4	4	1	3	4	4	3	1	2	5	4	4	4	3	3	4	4	4	3	4	2	5	4	4	4	3	3	5	3	3	4	3	4
71	1	4	4	3	2	4	4	3	4	3	3	3	4	4	3	4	4	1	4	4	3	3	5	2	3	3	4	3	5	3	4	4	3	4	4
72	1	3	5	4	3	5	4	4	4	3	4	4	4	3	1	3	3	3	3	4	3	4	4	4	4	3	4	4	4	4	2	4	1	2	4
73	3	4	1	5	4	4	4	2	4	3	5	3	3	3	3	5	5	5	4	5	4	3	4	2	2	4	5	3	5	4	4	3	3	3	2
74	2	3	4	5	3	5	4	3	3	5	4	4	3	5	4	3	4	5	5	3	5	1	3	2	2	1	3	4	2	3	4	1	4	2	2
75	1	2	5	4	3	4	5	4	4	4	5	5	5	3	4	4	5	1	4	2	4	4	3	4	4	1	4	1	3	4	4	4	5	3	4
76	1	4	5	2	3	5	4	3	3	2	1	3	4	3	5	3	4	3	1	5	3	5	4	4	1	3	3	3	4	5	4	3	5	4	5
77	2	4	4	4	1	5	5	4	5	1	4	4	1	4	1	3	3	5	5	4	3	1	1	5	5	4	3	2	2	5	3	3	5	4	3
78	3	5	3	4	5	1	1	1	4	3	4	5	2	3	4	2	3	4	3	3	1	3	3	5	4	2	5	2	5	4	5	4	4	2	5
79	1	4	3	5	3	3	5	4	3	5	4	4	3	4	4	4	3	4	2	4	1	2	4	1	4	3	5	4	4	1	4	1	5	3	4
80	2	4	2	3	4	2	1	3	5	4	3	3	3	5	2	4	3	3	4	5	4	4	5	4	3	4	5	5	3	4	4	4	4	5	3
81	3	4	4	4	4	4	1	4	4	3	2	3	5	1	1	4	3	4	4	3	4	3	4	1	3	5	1	5	1	5	4	4	3	3	1
82	2	4	5	5	3	4	4	1	5	5	3	3	2	4	4	4	5	1	5	4	4	4	3	5	3	3	3	5	2	4	4	5	5	5	4
83	3	4	4	2	2	1	4	4	3	4	1	3	4	4	4	3	5	3	1	2	1	1	5	4	4	4	4	4	5	4	5	3	3	1	3
84	1	4	4	3	4	4	3	3	4	1	4	3	4	3	3	4	4	5	2	4	3	4	5	2	3	3	3	3	4	3	4	3	3	3	4
85	2	1	5	5	4	4	4	3	4	3	3	3	2	2	3	5	4	3	2	5	4	4	4	4	5	3	1	2	4	2	1	4	4	4	4
86	1	3	4	4	2	5	4	3	5	4	3	5	3	5	4	3	4	3	5	5	5	2	1	5	2	3	4	2	3	5	5	4	3	5	1
87	2	5	4	4	4	3	5	2	5	4	4	3	4	4	5	4	5	4	4	3	3	2	4	1	4	3	4	2	4	4	1	4	3	5	4
88	3	3	5	4	3	3	3	2	4	5	5	4	5	1	1	4	2	2	4	2	4	1	3	4	4	5	4	4	4	4	2	3	4	3	4
89	2	5	4	3	4	5	1	3	4	4	4	4	4	5	5	4	4	4	3	1	5	4	4	3	3	4	4	2	4	3	4	5	3	4	3
90	3	4	5	5	4	4	4	4	4	2	1	4	3	3	5	2	5	4	3	4	5	3	2	5	3	5	4	4	4	5	2	4	3	4	2
91	1	4	4	3	5	2	3	1	4	3	4	1	4	4	2	5	3	3	4	2	4	3	5	4	4	4	1	5	1	3	4	4	5	3	4
92	1	4	3	4	3	3	5	5	2	3	3	4	4	4	1	4	4	4	4	4	2	4	5	4	5	5	5	4	5	4	3	3	3	3	4
93	3	5	3	2	3	4	4	5	4	4	3	5	4	1	5	1	5	5	4	4	4	4	3	5	4	2	3	2	2	2	5	4	3	3	4
94	2	5	4	3	3	1	3	4	4	3	2	4	3	5	1	3	5	5	4	4	4	2	4	2	2	3	4	4	4	4	1	3	5	5	1
95	1	2	5	3	3	4	4	4	5	2	5	4	3	4	5	4	1	4	4	4	2	5	4	3	5	1	2	4	2	5	2	5	1	4	2
96	3	4	5	4	3	3	3	4	4	2	3	5	1	1	3	4	5	2	4	5	4	4	4	4	4	4	4	4	1	3	3	4	4	3	4
97	1	2	2	3	4	2	4	4	4	3	3	5	3	4	4	3	4	5	1	4	3	4	1	3	3	4	3	3	5	4	3	4	4	5	2
98	2	4	3	3	1	4	3	3	4	4	4	3	1	1	3	2	5	5	5	3	2	4	3	2	3	5	5	4	4	1	5	4	1	3	3
99	3	5	4	5	5	3	4	4	4	3	4	5	4	3	3	4	3	4	5	5	4	4	1	4	3	4	1	4	4	5	4	3	5	3	5
100	1	5	2	1	4	3	4	3	4	4	5	2	2	4	5	4	4	3	2	5	4	4	3	3	5	5	4	3	5	4	1	3	4	5	4
101	2	5	4	3	4	3	4	4	4	4	2	3	1	4	4	5	4	4	2	3	4	3	5	5	2	4	3	4	4	4	3	3	5	3	4
102	2	4	1	3	4	4	4	4	4	5	5	4	1	5	4	4	4	2	3	3	4	5	5	1	5	3	3	4	5	4	4	1	2	4	4
103	1	2	4	5	4	3	4	4	3	5	5	3	4	4	3	3	4	5	2	4	4	2	4	5	4	4	2	5	4	3	3	1	3	5	4
104	3	4	1	3	3	4	3	3	5	2	4	3	5	4	4	3	3	1	2	4	4	4	5	5	5	2	4	4	5	3	2	4	4	5	4
105	2	5	2	2	4	4	1	3	3	1	4	5	5	3	4	5	1	4	4	3	3	5	5	2	4	3	3	5	4	4	5	3	4	5	4
106	3	2	3	5	3	3	2	3	3	2	5	3	5	4	4	5	4	4	4	5	2	2	3	4	2	5	4	4	4	2	3	5	3	4	3
107	1	4	4	4	4	4	4	4	4	4	4	4	4	4	4	3	4	4	4	3	3	3	3	4	4	4	4	4	4	4	4	3	4	4	4
108	1	5	5	5	5	5	5	5	5	5	5	5	5	1	1	2	2	3	4	5	5	5	5	5	5	5	5	5	5	5	5	5	5	5	5
109	1	4	4	4	4	4	4	4	4	4	4	4	4	3	3	3	3	3	3	3	3	3	3	3	3	3	3	3	3	3	4	4	4	4	4
110	1	5	5	5	5	5	5	5	5	5	5	5	5	5	5	5	5	5	5	5	5	5	5	5	5	5	5	5	5	5	5	5	5	5	5
111	1	5	5	5	5	5	5	5	5	5	5	5	5	4	4	4	4	4	4	5	5	5	5	5	5	5	5	5	5	5	5	5	5	5	5
112	1	4	4	4	4	4	4	4	4	4	4	4	4	4	4	4	4	4	4	4	4	4	4	4	4	4	4	4	4	4	4	4	4	4	4
113	1	5	5	5	5	5	5	5	5	5	5	5	5	5	5	4	4	4	4	4	4	4	4	4	4	4	4	4	4	4	2	5	3	3	4
114	1	5	5	3	4	4	4	5	5	4	5	5	5	4	4	4	4	4	4	4	5	4	5	4	4	5	4	5	4	5	5	4	5	5	5
115	1	3	3	3	3	3	3	3	3	3	3	3	3	4	4	4	4	4	4	4	4	3	3	3	3	3	3	3	3	3	3	3	3	3	3
116	1	5	5	5	5	5	5	5	5	5	5	5	4	3	3	3	3	3	3	5	5	5	5	5	5	5	5	5	5	5	5	5	5	5	5
117	1	5	5	5	5	5	5	5	5	5	5	5	5	5	5	5	5	5	5	5	5	5	5	5	5	5	5	5	5	5	5	5	5	5	5
118	1	4	4	4	4	4	4	4	4	4	4	4	4	4	4	4	4	4	4	4	4	4	4	4	4	4	4	4	4	4	4	4	4	4	4
119	1	1	1	1	1	1	1	1	1	1	1	1	1	5	4	5	5	4	5	4	4	4	4	4	2	1	4	4	3	4	4	4	4	4	4
120	1	5	5	5	5	5	5	5	5	5	5	5	5	3	3	3	3	3	3	4	4	4	4	4	4	4	4	4	4	4	4	4	4	4	4
121	1	5	5	5	5	5	5	5	5	5	5	5	5	2	2	2	2	2	2	5	5	5	5	5	5	5	5	5	5	5	4	4	4	4	4
122	1	5	5	5	5	5	5	5	5	5	5	5	5	3	5	3	3	4	4	4	4	5	5	5	5	5	5	5	5	5	5	5	5	5	5
123	1	5	5	5	5	5	5	5	5	3	3	3	3	5	5	5	5	5	5	5	5	5	5	5	5	5	5	5	5	5	5	5	5	5	5
124	1	4	4	4	4	4	4	4	4	4	4	4	4	4	4	4	4	4	4	4	4	4	4	4	4	4	4	4	4	4	4	4	4	4	4
125	1	4	3	4	4	3	3	3	4	3	4	3	4	3	3	3	3	3	3	3	4	3	4	3	4	3	3	3	3	4	3	3	4	3	4
126	1	3	5	4	3	4	4	5	4	4	4	2	5	5	5	3	5	5	5	5	4	4	4	4	4	4	4	4	4	4	5	3	3	4	3
127	1	5	5	5	5	5	5	5	5	5	5	5	3	3	3	3	3	3	3	4	4	4	4	4	4	4	4	4	4	4	4	5	4	4	4
128	1	5	5	5	5	5	5	5	5	5	5	5	5	5	5	5	5	5	5	5	5	5	5	5	5	5	5	5	5	5	5	5	5	5	5
129	1	2	4	3	3	3	3	5	4	4	4	4	4	4	4	4	4	4	4	4	4	3	4	4	4	4	4	4	3	2	5	3	3	3	3
130	1	5	5	4	5	4	4	5	4	5	5	5	4	4	4	5	5	5	5	4	4	5	4	5	5	5	5	5	5	5	5	5	5	5	5
131	1	5	5	5	5	5	5	5	5	5	5	5	5	3	3	3	3	3	3	4	4	4	4	4	4	4	4	4	4	4	4	4	4	4	4
132	1	4	4	3	4	4	4	3	4	3	3	3	3	4	4	4	4	4	4	3	3	3	3	3	3	3	3	3	3	3	3	4	4	4	4
133	1	4	4	3	4	4	4	4	4	4	4	4	5	4	4	4	4	4	4	3	4	4	4	4	4	4	4	4	4	4	4	4	4	4	4
134	1	4	4	4	4	4	4	4	4	4	4	4	4	4	4	4	4	4	4	4	4	4	4	4	4	4	4	4	4	4	4	4	4	4	4
135	1	3	4	3	3	4	4	4	4	4	4	4	4	3	3	3	3	3	3	4	4	4	4	4	4	4	4	4	4	4	4	4	4	4	4
136	1	5	5	5	5	5	5	5	5	5	5	5	5	1	1	1	1	1	1	5	5	5	5	5	5	5	5	5	5	5	5	5	5	5	5
137	1	5	5	5	4	4	5	4	5	5	5	5	5	5	5	5	5	5	5	5	5	5	4	5	5	5	5	5	5	5	5	4	5	5	5
138	1	5	5	5	5	5	5	5	5	5	5	5	5	5	5	5	5	5	5	5	5	5	5	5	5	5	5	5	5	5	5	5	5	5	5
139	1	5	5	5	5	5	5	5	5	5	5	5	5	2	2	2	2	2	2	5	5	5	5	5	5	5	5	5	5	5	5	5	5	5	5
140	1	5	5	5	5	5	5	5	5	5	5	5	5	3	3	3	3	3	3	4	4	4	4	4	4	4	4	4	4	4	4	4	4	4	4
141	1	5	5	5	5	5	5	5	5	5	5	5	5	5	5	5	5	5	5	5	5	5	5	5	5	5	5	5	5	5	5	5	5	5	5
142	1	3	3	3	3	3	3	3	3	3	3	3	3	3	3	3	3	3	3	3	3	3	3	3	3	3	4	3	4	3	3	4	3	3	4
143	1	4	4	4	4	4	4	4	4	4	4	4	4	4	4	4	4	4	4	4	4	4	4	4	4	4	4	4	4	4	4	4	4	4	4
144	1	4	4	4	4	3	3	4	4	4	4	4	4	4	4	4	2	4	4	4	4	4	3	4	4	4	3	4	3	3	4	5	4	4	4
145	1	3	2	4	4	4	3	2	3	3	3	3	2	4	3	4	3	4	4	4	4	4	3	4	4	3	3	4	3	3	4	4	4	4	2
146	1	5	5	5	5	5	5	5	5	5	5	5	5	4	4	4	4	4	4	4	4	4	4	4	4	4	4	4	4	4	4	4	4	4	4
147	1	5	5	5	5	5	5	5	5	5	5	5	5	1	1	1	1	1	1	3	3	3	3	3	3	3	3	3	3	3	4	3	3	4	4
148	1	4	5	3	4	4	4	4	4	4	4	4	4	4	4	4	4	4	4	4	4	4	4	4	4	4	4	4	4	4	4	4	4	4	4
149	1	5	5	5	5	5	5	5	5	5	5	5	5	5	5	5	5	5	5	5	5	5	4	5	4	4	5	5	5	5	5	4	5	4	5
150	1	4	4	4	4	4	4	4	4	4	4	4	4	4	4	4	4	4	4	4	4	4	4	4	4	4	4	4	4	4	4	4	4	4	4
151	1	3	5	5	3	4	4	4	4	4	4	4	4	4	4	4	4	4	4	4	4	4	4	4	4	4	4	4	4	4	4	4	4	4	4
152	1	5	5	5	5	5	5	5	5	5	5	5	4	4	4	4	4	4	4	4	4	4	4	4	4	4	4	4	4	4	3	4	4	4	3
153	1	4	4	4	4	4	4	4	4	2	4	4	4	5	5	5	5	5	5	3	3	3	3	3	3	3	3	3	3	3	3	3	3	3	3
154	1	3	3	3	3	3	3	4	4	3	4	3	3	4	3	4	4	4	4	3	3	3	3	3	3	3	3	3	3	3	3	3	3	3	3
155	1	4	4	3	5	4	3	4	5	4	4	3	5	4	5	4	3	5	4	4	5	4	4	4	4	3	4	5	4	4	5	3	5	4	5
156	1	5	5	5	5	5	5	5	5	5	5	5	5	3	3	3	3	3	3	5	5	5	5	5	5	5	5	5	5	5	5	5	5	5	5
157	1	5	5	5	5	5	5	5	5	5	5	5	5	5	5	5	5	5	5	5	5	5	5	5	5	5	5	5	5	5	3	4	4	4	3
158	1	3	3	3	3	3	3	3	3	3	3	3	3	3	3	3	3	3	3	3	3	3	3	3	3	3	3	3	3	3	3	3	3	3	3
159	1	5	5	4	5	3	4	5	5	4	3	5	5	4	4	4	4	4	4	4	4	4	4	4	4	4	4	4	4	4	4	4	4	4	4
160	1	4	4	4	4	4	4	4	4	4	4	4	4	4	4	4	4	4	4	4	4	4	4	4	4	4	4	4	4	4	4	4	4	4	4
161	1	5	5	3	2	3	4	4	4	4	4	4	4	4	4	4	4	4	4	3	3	3	3	3	3	3	3	3	3	3	5	5	4	5	4
162	1	4	4	4	4	4	4	4	4	4	4	4	4	4	3	3	3	3	4	4	4	3	4	4	4	3	4	4	4	3	4	3	4	3	4
163	1	5	5	5	5	5	5	5	5	5	5	5	5	4	4	4	4	4	4	5	5	5	5	5	5	5	5	5	5	5	5	5	5	5	5
164	1	5	5	4	5	4	4	4	4	4	4	3	3	4	4	4	4	4	4	4	4	4	4	4	4	4	4	4	4	4	4	4	4	4	4
165	1	5	5	4	5	5	4	3	5	5	4	5	5	2	3	2	4	4	5	4	4	5	5	5	5	5	5	5	5	4	5	5	4	4	5
166	1	4	4	2	4	4	3	3	4	4	4	4	4	5	5	5	5	5	5	4	4	4	5	3	3	3	3	3	3	3	4	4	4	4	4
167	1	4	4	4	4	4	4	4	4	4	4	4	4	3	4	4	4	4	3	4	4	4	4	4	4	4	4	4	4	4	4	4	4	4	4
168	1	4	4	4	4	4	4	4	4	4	4	4	4	4	5	4	4	5	4	4	4	5	4	4	4	5	4	5	4	5	5	4	4	4	4
169	1	5	5	5	5	5	5	5	5	5	5	5	5	5	5	5	5	5	5	5	5	5	5	5	5	5	5	5	5	5	5	5	5	5	5
170	1	4	4	4	3	4	2	2	3	5	4	4	3	4	4	4	4	4	4	4	4	4	4	4	4	4	5	5	4	4	4	4	4	4	4
171	1	4	4	4	4	3	4	4	4	4	4	4	4	3	4	4	3	3	4	4	4	3	4	3	3	4	4	4	4	4	4	3	4	4	4
172	1	4	4	4	5	5	5	4	4	4	3	4	4	3	4	4	4	4	4	4	4	4	4	3	4	4	4	4	4	3	3	4	4	4	2
173	1	5	5	5	5	5	5	5	5	5	5	5	5	3	2	2	1	2	2	5	5	5	5	5	5	5	5	5	5	5	5	5	5	5	5
174	1	4	4	4	4	4	4	5	4	5	5	5	5	4	5	5	4	5	5	5	5	4	5	5	4	5	5	5	5	5	4	5	4	4	5
175	1	3	3	3	4	3	3	4	3	3	3	3	3	3	3	3	3	3	3	3	3	3	3	3	3	3	3	4	3	3	3	5	3	3	3
176	1	4	4	2	3	3	3	4	3	4	4	4	4	4	4	3	3	4	4	3	4	4	3	4	3	4	3	4	4	4	5	4	4	4	2
177	1	4	4	4	5	4	3	3	5	3	4	3	5	3	2	2	2	2	3	4	4	4	4	4	4	4	4	3	3	3	3	4	4	4	4
178	1	5	4	4	5	5	3	4	4	4	3	4	4	4	5	5	5	5	4	5	5	4	5	4	5	4	4	5	4	4	4	5	4	4	4
179	1	3	4	4	5	5	5	5	5	4	5	5	5	4	5	3	4	5	5	5	5	4	5	4	4	5	4	5	4	5	5	5	4	5	5
180	1	3	4	3	4	4	3	4	4	4	4	3	4	4	4	3	3	4	4	3	4	4	4	4	3	4	4	4	4	3	5	4	4	4	2
181	1	4	4	4	4	4	4	4	4	4	4	4	4	4	4	4	4	4	4	4	4	4	4	4	4	4	4	4	4	4	4	4	4	4	4
182	1	4	4	4	4	4	4	4	4	4	4	4	4	4	4	4	4	4	4	4	4	4	4	4	4	4	4	4	4	4	4	4	4	4	4
183	1	5	5	5	5	5	5	5	5	5	5	5	5	4	4	4	4	4	4	5	5	5	5	5	5	5	5	5	5	5	5	5	5	5	5
184	1	4	5	4	5	4	5	4	5	4	5	5	4	3	3	3	4	3	4	3	4	4	4	4	4	5	4	5	4	5	5	4	5	4	5
185	1	3	4	3	3	4	3	3	4	4	4	4	4	3	4	4	4	4	4	3	4	4	4	4	4	4	4	4	4	4	4	4	4	4	4
186	1	4	4	3	3	4	4	4	4	4	4	4	4	4	4	4	4	4	3	4	4	4	4	4	4	4	4	4	4	3	4	4	4	4	4
187	1	5	4	4	5	5	4	4	4	4	3	4	4	3	3	3	4	4	3	4	3	4	3	4	3	4	3	4	5	3	5	5	5	5	4
188	1	5	5	5	5	5	5	5	5	5	5	5	5	5	5	5	5	5	5	5	5	5	5	5	5	5	5	5	5	5	5	5	5	5	5
189	1	3	3	3	3	3	3	4	4	5	4	4	5	3	3	3	3	3	3	4	4	5	4	5	4	4	5	4	5	4	5	5	5	5	5
190	1	5	5	5	5	5	5	5	5	5	5	5	5	1	1	1	1	1	2	5	5	5	5	5	5	5	5	5	5	5	5	5	5	5	5
191	1	5	5	5	5	5	5	5	5	5	5	5	5	2	2	2	2	2	2	5	5	5	5	5	5	5	5	5	5	5	5	5	5	5	5
192	1	3	4	3	3	3	3	3	4	4	4	4	4	2	2	3	3	2	2	3	4	4	3	3	3	4	4	3	4	3	4	5	3	3	3
193	1	4	4	4	4	4	4	4	4	4	4	4	4	3	3	3	3	3	3	4	4	4	4	4	4	4	4	4	4	4	4	4	4	4	4
194	1	5	5	5	5	5	5	5	5	5	5	5	5	4	1	2	2	2	2	5	5	5	5	5	5	5	5	5	5	5	5	5	5	5	5
195	1	3	3	3	3	3	3	3	3	3	3	3	3	5	5	5	5	5	5	5	5	5	5	5	5	5	5	5	5	5	5	5	5	5	5
196	2	5	5	4	4	4	4	4	4	4	4	4	4	4	4	4	4	4	4	4	4	4	4	4	4	4	4	4	4	4	4	3	4	4	4
197	2	4	4	4	4	4	4	4	4	4	4	4	4	4	4	4	4	4	4	4	4	4	4	4	4	4	4	4	4	4	4	4	4	4	4
198	2	4	4	4	3	3	3	4	4	4	4	4	4	5	5	5	5	5	5	4	5	5	4	4	4	3	4	4	5	5	5	5	4	5	5
199	2	4	4	4	4	3	4	4	4	4	4	4	4	4	4	4	4	4	4	4	4	4	4	4	4	4	4	4	4	4	4	4	4	4	4
200	2	1	1	1	1	1	1	1	1	1	1	1	1	1	1	1	1	1	1	1	1	1	1	1	4	4	4	4	3	3	3	3	3	4	3
201	2	4	4	4	4	4	4	4	4	4	4	4	4	4	4	4	4	4	4	4	4	4	4	4	4	4	4	4	4	4	4	4	4	4	4
202	2	5	5	5	5	5	5	5	5	5	5	5	5	5	5	5	5	5	5	5	5	5	5	5	5	5	5	5	5	5	5	5	5	5	5
203	2	5	5	5	5	5	5	5	5	5	5	5	5	4	4	4	4	4	4	5	5	5	5	5	5	5	5	5	5	5	5	4	4	4	4
204	2	5	5	5	5	5	5	5	5	5	5	5	5	4	4	3	5	4	4	5	5	4	4	5	4	5	5	5	5	2	5	4	5	5	3
205	1	4	4	4	4	4	4	4	4	4	4	4	4	4	4	3	4	4	4	4	4	4	4	4	4	4	4	4	4	4	4	4	4	4	4
206	2	5	5	4	4	3	1	3	4	4	4	4	5	5	5	5	4	5	3	3	5	5	3	3	3	3	4	3	4	4	5	3	4	3	4
207	1	5	5	5	5	5	5	5	5	5	5	5	5	5	5	5	5	5	5	5	5	5	5	5	5	5	5	5	5	5	5	5	5	5	5
208	1	5	5	5	5	5	5	5	5	5	5	5	5	3	3	3	3	3	3	5	5	5	5	5	5	5	5	5	5	5	5	5	5	5	5
209	1	4	4	4	4	4	4	4	4	4	4	4	4	4	4	3	4	4	4	4	4	4	4	4	4	4	4	4	4	4	4	4	4	4	4
210	1	4	4	4	4	4	4	4	4	4	4	4	4	4	4	4	4	4	4	4	4	4	4	4	4	4	4	4	4	4	4	4	4	4	4
211	1	4	4	4	5	4	4	4	4	4	4	4	4	4	4	3	4	4	4	4	4	3	4	4	4	4	4	4	4	4	4	4	4	4	4
212	1	4	4	4	4	4	4	4	4	4	4	4	4	4	4	4	4	4	4	4	4	4	4	4	4	4	4	4	4	4	4	4	4	4	4
213	1	5	5	5	5	5	5	5	5	5	5	5	5	4	4	4	3	3	3	4	4	4	4	4	4	4	4	4	4	4	5	4	5	5	5
214	1	4	4	3	3	3	3	3	4	3	3	3	4	3	3	3	3	3	3	3	3	3	3	3	3	3	3	3	3	3	4	4	4	4	4
215	1	5	5	5	5	5	5	5	5	4	4	4	5	5	4	4	5	5	5	4	4	5	4	4	5	5	5	5	4	5	4	5	4	4	4
216	1	3	3	3	3	3	4	4	4	4	4	4	4	4	4	3	4	4	4	3	4	3	3	3	3	3	3	3	3	3	3	4	4	3	3
217	1	4	4	3	4	3	3	4	4	3	3	4	4	3	3	3	4	2	3	4	3	4	4	4	4	4	4	4	4	4	4	5	3	4	4
218	1	4	4	3	3	2	3	3	3	3	3	4	3	5	5	4	5	5	4	4	4	4	4	3	3	4	4	4	3	3	5	5	4	4	4
219	1	5	5	5	5	5	5	5	5	5	5	5	5	4	4	4	4	4	4	4	4	4	4	4	4	4	4	4	4	4	4	3	4	4	4
220	1	4	4	5	4	4	4	4	4	4	4	5	5	3	5	3	2	4	4	4	4	5	5	4	5	5	5	5	4	4	5	4	5	5	4
221	1	3	3	1	1	3	3	3	3	3	3	3	3	5	5	5	5	5	5	4	4	3	3	3	3	3	3	3	3	3	3	3	3	3	3
222	1	3	3	3	3	4	3	4	3	4	4	4	4	3	3	3	3	3	3	4	4	4	4	4	4	4	4	4	4	4	4	4	4	4	4
223	1	3	3	2	5	3	3	4	5	3	3	3	5	5	5	5	5	5	5	5	5	5	5	4	5	5	5	5	5	5	5	4	5	5	5
224	1	3	3	4	4	3	3	4	4	3	3	3	4	3	3	3	3	3	3	3	3	4	3	3	3	3	3	4	4	4	4	3	4	4	4
225	1	4	3	5	5	3	3	2	5	5	4	3	5	5	4	3	3	5	5	5	5	5	5	3	4	5	4	5	4	5	5	2	4	5	4
226	1	4	4	5	4	3	4	3	4	4	4	4	3	4	4	4	3	4	4	4	4	4	4	4	4	4	4	4	4	4	4	4	4	4	4
227	1	5	5	5	5	5	5	5	5	5	5	5	5	4	4	5	5	5	5	4	5	5	5	4	5	5	5	4	4	5	5	5	5	5	4
228	1	5	5	5	5	5	5	5	5	5	5	5	4	4	5	3	5	5	4	5	5	5	5	5	5	5	5	5	5	4	5	5	5	5	5
229	1	5	5	4	5	5	5	5	5	5	5	5	5	4	5	5	5	5	4	3	5	5	5	4	5	5	5	5	4	4	4	5	4	3	4
230	1	4	4	5	5	4	4	4	5	4	3	5	5	4	4	2	2	4	3	5	5	5	5	5	5	5	5	5	4	5	5	3	4	3	5
231	1	3	4	4	3	4	3	3	4	4	4	4	2	4	4	4	3	5	3	2	2	2	2	3	4	3	3	4	4	3	5	5	5	4	3
232	1	3	4	3	4	4	4	4	4	4	4	4	3	3	4	4	4	4	4	4	4	4	3	3	4	4	3	4	4	3	3	4	4	4	4
233	1	5	3	3	3	3	3	3	3	4	4	3	4	3	3	3	3	3	3	3	4	4	4	4	4	4	4	4	3	4	4	4	4	4	4
234	1	4	5	4	4	4	3	4	4	5	5	5	5	5	5	4	5	5	5	5	3	3	4	3	4	4	4	4	3	4	4	3	4	4	4
235	1	4	4	4	4	4	3	3	4	3	3	3	3	4	4	4	4	4	4	3	3	3	3	4	4	4	4	4	4	4	4	3	4	4	4
236	2	5	5	5	5	5	5	5	5	5	5	5	5	4	4	4	4	4	4	4	4	5	5	5	4	4	4	4	5	5	4	4	5	5	5
237	1	5	5	5	5	5	5	5	5	5	5	5	5	3	5	3	4	5	3	5	5	5	5	5	5	5	5	5	5	5	5	5	5	5	5
238	1	5	5	3	3	4	3	5	5	5	5	3	4	4	4	3	4	4	4	3	4	4	4	3	4	4	3	4	3	3	3	4	5	5	1
239	1	3	4	4	5	5	5	5	5	4	5	4	5	3	4	3	4	4	3	4	4	4	5	4	4	4	4	5	4	4	4	4	4	5	5
240	1	3	3	5	5	4	4	5	4	4	4	4	3	5	5	5	5	5	5	4	5	4	4	5	5	5	4	5	4	4	5	5	4	3	3
241	1	4	3	2	4	3	3	2	4	4	3	2	5	4	4	4	4	4	4	5	4	3	4	3	4	3	3	3	3	3	4	4	4	4	3
242	1	5	5	5	5	5	5	5	5	5	5	5	5	4	5	3	4	4	4	4	4	4	4	4	4	4	4	4	4	4	5	3	5	5	5
243	1	3	3	3	3	3	3	2	2	3	2	3	3	5	5	5	5	5	5	3	3	3	3	3	3	3	3	3	3	3	4	1	1	1	1
244	1	5	5	3	4	5	4	5	5	5	5	4	5	5	5	4	4	4	3	4	5	5	4	5	4	4	4	4	5	3	5	4	4	4	4
245	1	4	4	3	4	3	3	4	4	3	3	3	4	4	4	3	4	4	3	4	4	3	4	3	4	4	2	3	4	3	5	3	4	4	4
246	1	5	5	3	4	4	5	5	5	4	3	4	4	5	5	5	5	5	3	4	4	4	4	4	4	4	3	3	4	3	4	4	4	2	3
247	1	4	5	1	4	4	2	3	4	3	2	1	4	4	4	3	3	5	1	3	5	5	5	4	3	3	4	3	3	3	5	1	5	5	5
248	1	5	3	2	3	3	3	4	5	4	4	4	4	4	4	4	4	4	4	4	3	4	4	4	4	4	4	4	3	3	4	4	4	4	4
249	1	5	5	5	5	5	5	5	5	5	5	5	5	5	5	5	5	5	5	5	5	5	5	5	5	5	5	5	5	5	5	5	5	5	5
250	1	3	3	3	3	3	3	3	3	3	3	3	3	3	3	3	3	3	3	3	3	3	3	3	3	3	3	3	3	3	3	3	3	3	3
251	1	4	4	4	4	4	4	4	4	4	4	4	4	5	4	4	3	4	4	5	5	4	3	4	3	3	4	3	4	4	4	4	4	4	4
252	1	4	4	4	4	4	4	4	4	3	3	3	4	4	4	4	4	4	4	3	3	3	3	3	3	3	3	3	3	3	4	4	4	4	4
253	1	4	4	3	4	4	5	4	3	4	4	4	5	4	4	4	3	4	4	4	3	5	4	4	4	5	4	4	3	4	4	4	4	4	5
254	1	5	5	4	3	4	5	4	5	5	5	5	5	5	5	5	5	5	5	5	5	4	5	5	5	5	5	5	5	5	5	5	5	5	5
255	1	3	3	3	3	3	3	4	4	4	4	4	4	4	4	4	4	4	4	3	3	4	4	4	4	4	4	4	4	4	4	4	4	4	4
256	1	3	3	3	3	3	3	3	3	3	3	3	3	3	3	3	3	3	3	3	3	3	3	3	3	3	3	3	3	3	3	3	3	3	3
257	1	5	5	5	5	5	5	5	5	5	5	5	5	5	5	5	5	5	5	5	5	5	5	5	5	5	5	5	5	5	5	5	5	5	5
258	1	5	4	3	5	4	5	5	5	4	4	3	4	3	3	2	2	4	4	4	4	5	5	5	4	5	4	5	4	5	4	4	3	5	5
259	1	3	3	4	3	3	3	4	3	3	3	3	3	3	3	3	3	3	3	3	3	4	3	3	3	4	4	4	3	3	4	4	3	3	3
260	1	4	4	3	4	3	4	4	3	4	4	4	4	4	4	4	4	4	4	4	4	4	4	4	4	4	4	4	4	4	4	4	4	4	4
261	1	4	4	4	4	4	4	4	4	4	4	4	4	3	4	4	2	4	4	4	4	4	4	4	4	4	4	4	2	2	4	4	4	4	2
262	1	3	3	5	5	4	2	4	3	4	4	3	1	5	5	5	5	5	5	5	5	5	5	5	5	5	3	3	3	3	5	5	5	5	5
263	1	4	4	4	4	4	4	3	4	4	3	4	3	4	4	3	4	4	4	4	4	4	3	4	3	4	3	4	3	3	4	4	4	4	4
264	1	4	4	4	4	4	4	4	4	4	4	4	4	4	4	4	3	4	3	4	4	3	4	4	4	4	3	4	4	4	4	4	4	4	4
265	1	5	5	5	5	5	5	5	5	5	5	5	5	5	5	5	5	5	5	5	5	5	5	5	5	5	5	5	5	5	5	5	5	1	1
266	1	4	4	4	4	4	4	4	4	4	4	4	4	4	4	3	4	3	4	4	4	4	4	4	4	4	4	4	4	4	4	3	4	4	4
267	1	5	5	5	5	5	5	5	5	5	5	5	4	5	5	5	5	5	5	4	4	4	4	4	4	4	4	4	4	4	4	4	4	4	4
268	1	5	5	5	5	5	5	5	5	5	5	5	5	3	3	3	3	3	3	4	4	4	4	5	5	5	5	5	5	5	5	5	5	5	5
269	1	4	4	4	4	4	4	4	4	4	4	4	4	4	4	4	4	4	4	4	4	4	4	4	4	4	4	4	4	4	4	4	4	4	4
270	1	3	3	3	3	3	3	3	3	3	3	3	4	3	3	3	3	3	3	3	3	3	3	3	3	3	3	3	3	3	3	3	3	3	3
271	2	5	5	5	5	5	5	5	5	5	5	5	5	5	5	5	5	5	5	5	5	5	5	5	5	5	5	5	5	5	5	5	5	5	5
272	1	5	5	5	5	5	5	5	5	5	5	5	5	5	5	5	5	5	5	5	5	5	5	5	5	5	5	5	5	5	5	5	5	5	5
273	2	5	5	3	5	5	5	5	5	5	5	5	5	4	5	5	5	5	5	4	4	4	4	4	4	4	4	4	4	4	4	4	4	4	4
274	2	4	4	4	4	4	4	4	4	4	4	4	4	4	4	4	4	4	4	4	4	4	4	4	4	4	4	4	4	4	4	4	4	4	4
275	2	4	4	4	4	5	3	5	5	5	5	5	5	3	5	3	3	3	3	4	5	5	5	5	5	5	4	4	4	4	5	5	5	5	5
276	2	3	3	1	1	3	1	1	3	1	3	2	4	5	5	5	5	5	5	5	5	5	5	5	5	5	5	5	5	5	5	5	5	5	5
277	2	4	4	3	3	4	4	4	5	4	3	2	5	5	5	4	5	5	4	4	4	4	3	4	3	4	3	4	3	3	4	5	3	3	3
278	2	4	5	3	3	4	4	4	4	4	4	5	5	4	4	4	4	4	4	3	4	3	3	4	4	4	4	4	3	3	4	4	4	5	3
279	2	4	4	2	4	4	2	2	2	3	4	2	4	5	4	3	4	3	3	3	4	3	4	3	3	4	3	4	3	4	5	5	4	3	3
280	1	5	5	5	5	5	5	5	5	5	5	5	5	5	5	5	5	5	5	5	5	5	5	5	5	5	5	5	5	5	5	5	5	5	5
281	1	5	5	5	5	5	5	5	5	5	5	5	5	3	3	3	3	3	3	4	4	4	4	4	4	4	4	4	4	4	5	5	5	5	5
282	1	5	5	5	5	5	5	5	5	5	5	5	5	3	3	3	3	3	3	5	5	5	5	5	5	5	5	5	5	5	5	5	5	5	5
283	1	4	4	4	4	4	4	4	4	4	4	4	4	4	4	4	4	4	4	4	4	4	4	4	4	4	4	4	4	4	4	4	4	4	4
284	1	4	4	4	4	4	4	3	4	4	4	4	4	4	4	5	3	3	4	4	4	4	4	4	4	4	4	4	3	4	4	4	4	4	4
285	1	5	5	5	5	5	5	5	5	5	5	5	5	4	4	4	4	4	4	3	3	3	3	3	3	3	3	3	3	3	5	3	5	5	2
286	1	4	4	4	4	4	4	4	4	4	4	4	4	5	5	5	5	5	5	3	3	3	3	3	3	3	3	3	3	3	4	4	4	2	2
287	1	4	4	4	4	5	5	5	5	4	4	4	4	4	5	4	4	4	5	5	4	5	4	5	5	4	5	4	5	4	3	5	4	4	4
288	1	3	3	3	3	3	3	3	3	3	3	3	3	3	3	3	3	3	3	3	3	3	3	3	3	3	3	3	3	3	3	3	3	3	3
289	1	5	5	5	5	5	5	5	5	5	5	5	5	4	4	4	3	4	4	5	5	4	4	5	4	5	5	4	5	5	4	4	4	4	4
290	1	4	4	4	4	4	4	4	4	3	3	3	4	4	4	4	4	4	4	4	4	4	4	4	4	3	3	4	3	3	4	4	4	4	3
291	1	3	3	4	4	3	3	3	3	3	3	3	4	4	5	5	4	5	4	4	4	3	3	3	3	3	3	4	4	3	4	4	3	3	3
292	1	1	1	1	1	1	1	1	1	1	1	1	1	4	4	4	4	4	4	5	5	3	5	3	2	2	1	1	4	1	4	4	4	4	4
293	1	5	5	5	5	4	4	2	5	2	3	2	5	4	5	5	4	4	4	5	5	5	5	5	5	5	4	4	4	4	4	4	4	4	4
294	1	3	3	3	3	3	3	3	3	3	3	3	3	4	4	4	4	4	4	4	4	4	4	4	4	4	3	3	3	3	4	4	4	4	4
295	1	4	4	3	4	3	4	3	4	3	3	3	2	4	4	4	4	5	4	3	3	3	3	4	4	3	4	4	3	4	3	4	3	3	3
296	1	5	5	5	5	5	5	5	5	5	5	5	5	5	5	5	5	5	5	5	5	5	5	5	5	5	5	5	5	5	5	5	5	5	5
297	1	4	3	3	3	3	3	4	3	4	3	3	3	4	3	4	4	4	3	4	4	3	4	4	4	3	3	4	3	3	3	4	4	4	2
298	1	5	5	5	5	5	4	3	4	5	5	4	5	5	5	5	4	3	4	5	4	5	4	5	4	4	4	5	5	5	5	5	4	4	4
299	1	4	4	3	3	3	3	4	3	3	3	4	2	5	5	5	5	5	5	2	2	3	2	2	2	2	1	2	2	2	3	3	3	1	1
300	1	5	5	5	4	4	5	5	5	4	4	4	5	5	5	5	5	5	5	4	5	5	5	5	5	5	5	5	5	5	5	5	5	5	5
301	1	3	1	4	4	2	2	4	4	2	2	2	3	2	5	5	5	1	1	1	1	1	1	5	3	3	2	2	2	2	5	1	1	5	1
302	1	5	5	5	5	5	5	5	5	5	5	5	5	5	5	4	5	5	5	5	5	5	5	5	5	5	5	5	5	5	5	5	5	5	5
303	1	4	4	3	4	4	4	5	5	5	4	5	5	5	5	4	5	5	5	4	4	4	4	4	4	4	4	4	4	4	4	4	4	4	4
304	1	4	3	4	4	3	4	4	4	4	3	4	3	3	3	3	3	3	3	4	4	3	3	3	3	3	3	4	3	3	4	3	3	4	3
305	1	4	4	4	4	4	4	4	4	4	4	4	4	4	4	4	4	4	4	4	4	4	4	4	4	4	4	4	4	4	4	4	4	4	4
306	1	4	4	4	4	4	4	4	4	4	4	4	4	5	5	5	5	5	5	3	3	3	3	3	3	3	3	3	3	3	3	2	5	5	1
307	1	4	4	4	5	4	4	3	3	2	4	5	1	4	5	4	5	5	5	2	1	2	2	2	2	1	2	2	2	2	3	4	3	2	2
308	1	1	2	3	3	2	4	3	3	2	2	3	2	1	1	3	2	3	2	2	3	2	2	2	2	4	3	4	4	3	3	3	3	3	3
309	1	3	4	3	3	5	4	3	5	5	5	4	3	5	5	5	5	5	5	5	5	5	5	5	5	4	3	4	4	3	5	3	4	4	4
310	1	5	5	5	5	5	5	5	5	5	5	5	5	5	5	5	5	5	5	5	5	5	5	5	5	5	5	5	5	5	5	5	5	5	5
311	1	4	5	4	3	3	4	4	4	4	4	2	2	4	3	3	5	4	3	3	4	4	4	3	4	5	3	4	5	3	5	4	4	3	3
312	1	3	3	1	3	4	3	4	4	4	4	4	4	4	4	4	4	4	4	4	3	3	4	4	4	4	4	4	3	3	4	3	4	4	4
313	1	2	2	2	3	3	3	3	3	3	3	3	3	3	3	3	3	3	3	3	3	3	3	3	3	3	3	3	3	3	3	3	3	3	3
314	1	4	4	4	4	4	4	4	4	4	4	4	4	4	4	4	4	4	4	4	4	4	4	4	4	4	4	4	4	4	4	4	4	4	4
315	1	1	1	1	1	1	1	1	1	1	1	1	1	3	3	3	3	3	3	3	3	3	3	3	3	3	3	3	3	3	3	3	3	3	3
316	1	5	5	5	5	5	5	5	5	5	5	5	5	5	5	5	5	5	5	5	5	5	5	5	5	5	5	5	5	5	5	5	5	5	5
317	1	3	3	3	3	3	3	3	3	3	3	3	3	3	3	3	3	3	3	3	3	3	3	3	3	3	3	3	3	3	3	3	3	3	3
318	1	4	4	4	4	4	4	4	4	3	4	3	4	4	5	4	5	4	4	4	4	4	4	4	4	4	3	5	4	5	4	4	4	4	4
319	1	5	5	5	5	5	5	5	5	5	5	5	5	5	5	5	5	5	5	5	5	5	5	5	5	5	5	5	5	5	5	5	5	5	5
320	1	3	4	4	4	4	4	4	4	4	4	4	4	4	4	4	4	4	4	4	4	4	4	4	4	4	4	4	4	4	4	4	4	4	4
321	1	4	4	2	4	4	4	3	5	2	3	3	5	4	4	3	3	3	2	4	4	4	4	4	3	3	2	3	3	3	4	4	4	4	4
322	1	4	4	4	4	5	5	5	5	4	4	4	4	4	4	4	4	4	4	4	4	4	4	4	4	4	4	4	4	4	4	4	4	4	4
323	1	4	4	5	5	4	4	4	4	5	5	5	5	3	3	3	3	3	3	4	4	4	4	4	4	4	4	4	4	4	4	4	4	4	4
324	1	4	5	4	5	4	4	4	4	5	4	4	5	3	3	3	3	3	3	3	3	3	3	3	3	3	3	3	3	3	3	3	3	3	3
325	1	3	3	3	4	4	3	2	4	3	3	3	4	3	3	3	3	3	3	3	3	3	3	3	3	3	3	3	3	3	4	5	3	3	3
326	1	4	4	3	4	4	3	3	3	3	3	3	5	4	4	4	4	4	4	3	3	3	3	3	3	3	3	3	3	3	4	4	4	4	4
327	1	5	5	5	5	5	5	5	5	5	5	5	4	3	3	2	2	2	3	5	5	5	5	5	5	5	5	5	5	5	5	5	5	5	5
328	1	4	4	4	4	4	4	4	4	4	4	4	4	3	3	3	4	4	4	5	4	4	4	4	4	4	4	4	4	4	5	5	4	4	4
329	1	4	4	2	3	4	2	1	4	2	1	1	5	5	5	5	5	5	4	5	3	4	2	5	3	2	3	3	3	3	3	3	3	3	3
330	1	4	4	4	4	4	4	4	4	4	4	4	4	4	4	4	4	4	4	4	4	4	4	4	4	4	4	4	3	4	3	3	3	3	3
331	1	5	5	5	5	5	5	5	5	5	5	5	5	4	4	4	4	4	4	4	4	4	4	4	4	4	4	4	4	4	5	5	5	5	5
332	1	5	4	4	4	4	4	4	4	4	4	4	4	4	4	3	3	4	4	4	4	4	4	4	4	5	5	4	4	4	5	4	4	4	4
333	1	4	3	4	4	3	3	3	4	3	3	3	4	5	5	3	4	4	3	4	3	5	4	4	4	4	4	4	4	4	4	4	4	4	4
334	1	5	5	5	5	5	5	5	5	5	5	5	5	3	5	3	4	5	5	4	4	4	4	4	4	4	4	4	3	4	3	5	5	3	3
335	1	4	2	4	3	4	4	4	4	4	3	4	5	5	5	5	4	4	4	4	4	3	4	4	3	4	3	4	3	3	4	3	4	4	4
336	1	5	5	3	4	4	3	4	5	4	4	4	4	5	5	4	4	4	4	5	5	3	4	4	5	5	4	5	4	4	4	5	5	5	5
337	1	5	5	5	5	5	5	5	5	5	5	5	5	3	3	4	3	3	3	5	5	5	5	5	4	4	4	4	4	4	4	4	4	4	4
338	1	4	4	4	4	4	4	4	4	4	4	4	4	4	4	4	4	4	4	4	4	4	4	4	4	4	4	4	4	4	4	4	4	4	4
339	1	5	5	5	5	5	5	5	5	5	5	5	5	4	4	4	4	4	4	5	5	5	5	5	5	5	5	5	5	5	5	5	5	5	5
340	1	3	3	2	5	5	3	3	5	3	3	3	5	5	5	5	5	5	5	4	4	4	4	3	3	3	3	3	3	3	3	3	3	4	3
341	1	5	5	5	5	5	5	5	5	5	5	5	5	4	4	3	4	4	4	4	4	4	4	4	4	4	4	4	4	4	5	4	4	4	4
342	1	3	3	3	3	3	3	3	3	3	3	3	3	3	3	3	3	3	3	3	3	3	3	3	3	3	3	3	3	3	3	3	3	3	3
343	1	3	3	5	5	3	3	4	4	4	4	4	4	4	5	4	4	4	4	3	3	5	4	5	5	4	4	4	3	4	5	3	4	5	5
344	1	5	5	1	5	5	5	5	5	5	5	5	5	4	4	4	4	4	4	3	3	3	3	3	3	3	3	3	3	3	2	2	2	2	2
345	1	4	4	4	3	4	5	3	3	4	3	3	4	4	4	3	3	4	3	5	5	4	4	4	4	4	4	4	4	4	4	4	5	5	4
346	1	3	3	3	3	3	3	3	3	3	3	3	3	4	4	4	4	4	4	4	4	4	4	4	4	4	2	4	4	3	3	2	3	3	3
347	1	4	4	1	4	4	1	1	3	1	1	1	4	1	2	1	1	1	1	4	4	4	4	4	4	4	2	4	4	1	4	4	4	4	3
348	1	4	5	4	4	4	5	4	4	4	4	4	4	4	4	4	4	4	4	4	4	4	4	4	4	4	4	4	4	4	5	4	4	5	5
349	1	3	3	3	3	3	3	3	3	3	3	3	3	4	4	4	4	4	4	2	3	3	3	3	3	3	3	3	3	3	3	4	4	4	4
350	1	3	3	3	3	4	4	4	3	3	3	3	3	3	3	3	3	3	3	3	4	4	3	3	3	3	3	3	3	3	3	3	3	3	3
351	1	5	5	5	5	5	5	5	5	5	5	5	5	5	5	4	4	5	5	5	5	5	5	5	5	5	5	5	5	5	5	5	5	5	5
352	1	2	2	4	4	3	4	4	4	4	4	4	4	5	5	5	5	5	5	5	5	5	5	5	5	5	5	5	5	5	5	5	5	5	5
353	1	5	5	5	5	5	5	5	5	5	5	5	5	4	4	4	4	4	4	4	4	4	4	4	4	4	4	4	4	4	4	4	4	4	4
354	1	3	3	3	4	3	4	5	5	3	3	3	4	4	5	4	3	4	3	3	3	3	3	3	3	3	3	3	3	3	4	4	3	4	4
355	1	4	4	4	4	4	4	4	4	3	3	3	4	4	4	4	4	4	4	4	4	4	4	4	4	4	4	4	4	4	4	4	4	4	4
356	1	3	4	3	3	4	4	5	3	4	1	4	3	2	3	5	3	4	4	4	3	4	5	4	4	2	4	2	3	4	4	3	3	4	2
357	1	3	3	3	3	3	3	3	3	3	3	3	3	5	5	5	5	5	5	3	3	3	3	3	3	3	3	3	3	3	5	5	5	5	5
358	1	1	1	1	1	1	1	1	1	1	1	1	1	2	2	2	2	2	2	1	1	1	1	1	1	1	1	1	1	1	3	3	3	3	3
359	1	4	4	3	4	4	4	4	4	4	4	4	4	3	3	3	3	3	3	3	3	3	3	3	3	3	3	3	3	3	3	3	3	3	3
360	1	5	5	5	5	5	5	5	5	5	5	5	5	5	5	5	5	5	5	5	5	5	5	5	5	5	5	5	5	5	5	5	5	5	5
361	1	4	4	2	4	4	3	3	4	3	3	3	4	4	4	4	4	4	4	4	5	4	4	4	4	4	4	4	4	4	4	4	4	4	4
362	1	3	3	2	4	3	3	4	4	2	2	1	3	2	3	3	3	3	3	2	2	2	2	2	2	2	2	2	2	2	3	3	3	3	3
363	1	4	3	3	4	4	3	4	4	4	4	4	4	3	3	3	3	3	3	4	4	3	3	4	4	2	3	3	3	3	3	3	3	3	3
364	1	3	3	3	3	3	3	4	3	4	4	4	4	4	4	4	4	4	4	3	3	3	3	3	3	3	3	3	3	3	3	4	3	3	3
365	1	3	3	3	3	3	3	3	3	3	3	3	3	3	3	3	3	3	3	3	3	3	3	3	3	3	3	3	3	3	5	3	4	3	4
366	1	5	5	5	5	5	5	5	5	5	5	5	5	3	3	3	3	3	3	5	5	5	5	5	5	5	5	5	5	5	5	5	5	5	5
367	1	4	4	4	3	4	4	4	4	3	3	4	4	5	5	5	5	5	5	4	4	4	4	4	4	4	4	4	4	4	4	4	4	4	4
368	1	5	5	5	5	5	5	5	5	5	5	5	4	5	5	5	5	5	5	5	5	5	5	5	5	5	5	5	5	5	5	5	5	5	5
369	1	5	5	5	5	5	5	5	5	5	5	5	5	5	5	5	5	5	5	5	5	5	5	5	5	5	5	5	5	5	5	5	5	5	5
370	1	4	4	1	4	4	1	1	1	1	1	1	5	5	5	5	5	5	5	3	3	3	3	3	3	3	3	3	3	3	5	5	3	3	3
371	1	4	4	4	4	4	4	4	4	4	4	4	4	3	3	3	3	3	3	4	4	4	4	4	4	4	4	4	4	4	4	4	4	4	4
372	1	3	3	3	3	3	3	3	3	3	3	3	3	4	3	4	4	4	4	4	4	4	4	4	4	4	3	4	4	4	3	4	3	4	5
373	1	5	5	5	5	5	5	5	5	5	5	5	5	5	5	5	5	5	5	5	5	5	5	5	5	5	5	5	5	5	5	5	5	5	5
374	1	4	4	4	4	4	4	4	4	4	4	4	4	4	4	4	4	4	4	4	4	4	4	4	4	4	4	4	4	4	4	4	4	4	4
375	1	4	4	3	3	3	3	3	3	3	3	3	3	4	4	4	4	3	3	5	5	3	3	3	3	3	4	3	3	3	4	4	5	4	4
376	1	3	2	3	3	3	3	3	3	3	3	3	3	5	5	4	4	4	4	3	3	3	3	3	3	3	3	3	3	3	3	3	3	3	3
377	1	5	5	5	5	5	5	5	5	5	5	5	5	5	5	5	5	5	5	5	5	5	5	5	5	5	5	5	5	5	5	5	5	5	5
378	1	5	5	5	5	5	5	5	5	5	5	5	5	5	5	5	5	5	5	5	5	5	5	5	5	5	5	5	5	5	5	5	5	5	5
379	1	2	3	1	2	3	2	1	2	2	2	2	5	3	3	3	3	3	3	5	1	4	3	2	3	4	4	4	2	3	4	3	3	3	3
380	1	5	5	3	5	5	5	4	5	4	5	4	4	4	4	4	4	4	4	4	4	4	4	4	4	4	4	4	4	4	4	4	4	4	4
381	1	3	3	3	4	4	3	3	4	3	4	3	3	5	5	5	5	5	5	4	4	4	4	4	4	4	4	4	4	4	4	4	4	4	4
382	1	5	5	5	5	5	5	5	5	5	5	5	5	5	5	5	5	5	5	5	5	5	5	5	5	5	5	5	5	5	5	5	5	5	5
383	1	5	5	3	4	5	3	4	5	4	4	3	4	5	5	5	5	5	5	5	5	5	4	5	4	4	3	4	4	4	5	5	5	4	3
384	1	5	5	4	5	5	5	5	5	4	3	3	5	4	4	4	4	3	5	4	4	3	4	4	4	4	5	4	4	5	5	4	5	4	4
385	1	5	5	5	5	5	5	5	5	5	5	5	5	5	5	4	5	5	5	5	5	5	5	5	5	5	5	5	5	3	5	5	5	5	5
386	1	4	4	3	4	5	3	4	4	3	2	2	4	3	5	3	4	5	3	3	4	4	4	3	5	4	2	4	3	3	4	5	5	3	3
387	1	4	4	4	4	4	4	4	4	4	4	4	4	4	4	4	4	4	4	4	4	4	4	4	4	4	4	4	4	4	4	4	4	4	4
388	1	4	4	2	4	4	2	2	2	2	2	2	4	4	4	4	4	4	4	4	4	4	4	4	4	4	2	2	2	2	2	5	2	2	2
389	1	4	4	3	4	4	4	4	4	4	4	4	4	4	4	4	4	4	4	5	5	5	5	4	5	5	4	4	4	4	4	4	4	4	4
390	1	3	1	1	1	1	1	1	1	1	1	1	1	5	5	5	5	5	5	1	1	1	1	1	1	1	1	1	1	1	1	1	1	1	1
391	1	5	5	5	5	5	5	5	5	5	5	5	5	5	5	5	5	5	5	5	5	5	5	5	5	5	5	5	5	5	5	5	5	5	5
392	1	4	4	4	4	4	4	4	4	4	4	4	4	4	4	4	4	4	4	4	4	4	4	4	4	4	4	4	4	4	3	3	3	3	3
393	1	4	4	4	4	4	4	4	4	4	4	4	4	4	4	4	4	4	4	4	4	4	4	4	4	4	4	4	4	4	4	4	4	4	4
394	1	5	5	4	5	4	4	4	4	4	4	4	5	4	4	4	4	4	4	3	3	4	4	4	4	4	3	4	3	3	4	5	4	4	3
395	1	3	3	3	3	3	4	4	4	2	2	2	3	3	3	3	3	3	3	3	3	3	3	3	3	3	3	3	3	3	4	3	4	4	4
396	1	3	3	3	4	3	4	4	4	2	2	2	4	2	3	4	4	3	3	3	4	3	3	4	4	3	4	3	4	3	3	4	3	4	3
397	2	3	3	4	4	4	4	4	4	4	4	4	3	4	4	4	4	4	4	3	3	4	3	3	4	3	3	4	4	3	3	3	4	3	4
398	1	1	4	3	4	4	4	4	4	4	4	4	4	4	4	4	4	4	4	4	4	4	4	4	4	4	4	3	3	3	4	4	4	3	3
399	1	5	5	5	5	5	5	5	5	5	5	5	5	5	5	5	5	5	5	5	5	5	5	5	5	5	5	5	5	5	5	3	5	5	4
400	2	4	3	4	3	3	3	4	2	3	3	3	2	4	5	5	5	3	3	4	4	3	3	4	3	4	4	3	3	2	5	3	3	2	2
401	1	4	4	4	4	4	4	4	4	4	4	4	4	5	5	5	5	5	5	4	4	4	4	4	4	4	4	4	4	4	4	4	4	4	4
402	1	4	4	4	4	4	4	4	4	4	4	4	4	5	5	5	5	5	5	5	4	3	3	3	3	3	3	4	3	4	4	4	5	3	3
403	1	5	4	4	4	4	4	4	4	3	4	4	4	4	4	4	5	5	4	4	5	4	5	4	4	5	5	5	4	4	5	5	5	4	4
404	1	3	3	4	4	4	4	4	4	4	4	4	3	4	4	4	4	4	4	3	3	3	3	3	3	4	4	4	3	3	4	4	4	4	4
405	1	5	4	5	4	5	4	4	5	5	5	4	5	4	3	3	3	3	3	4	3	4	3	3	3	4	4	3	4	3	4	5	4	4	4
406	1	3	3	4	4	3	3	4	4	4	4	4	4	3	3	3	3	3	3	4	4	4	4	3	4	4	4	4	4	4	3	4	4	4	4
407	1	4	4	2	4	3	3	3	3	4	4	4	4	4	4	5	4	4	4	5	3	4	4	3	3	3	3	3	4	3	3	4	4	4	3
408	1	5	5	5	5	5	5	5	5	5	5	5	4	3	4	3	3	3	3	5	5	5	5	5	5	5	5	5	5	5	4	4	4	4	4
409	1	5	5	5	5	5	5	5	5	5	5	5	5	5	5	5	5	5	5	5	5	5	5	5	5	5	5	5	5	5	5	5	5	5	5
410	1	3	3	4	4	3	4	4	5	5	4	4	5	3	2	3	3	4	3	4	5	4	4	4	4	4	4	4	4	4	4	5	4	4	4
411	1	4	5	3	5	3	3	3	4	3	3	3	3	3	3	3	3	3	3	3	3	3	3	3	3	3	3	3	3	3	3	4	3	3	3
412	1	3	3	3	3	3	3	3	3	3	3	3	3	3	3	3	3	3	3	3	3	3	3	3	3	3	3	3	3	3	3	3	3	3	3
413	1	3	3	3	3	3	3	3	3	3	3	3	3	3	3	3	3	3	3	3	3	3	3	3	3	3	3	3	3	3	3	3	3	3	3
414	1	5	5	5	5	5	5	5	5	5	5	5	5	5	5	5	5	5	5	5	5	5	5	5	5	5	5	5	5	5	5	5	5	5	5
415	1	4	5	3	3	4	4	4	5	3	3	4	3	4	5	4	4	4	4	4	4	5	5	3	4	5	4	3	4	4	4	3	4	5	5
416	1	2	2	2	2	2	2	2	2	2	2	2	2	2	2	2	2	2	2	2	2	2	2	2	2	2	2	2	2	2	2	2	2	2	2
417	1	5	5	5	5	5	5	5	5	5	5	5	5	5	5	5	5	5	5	5	5	5	5	5	5	5	5	5	5	5	5	5	5	5	5
418	1	4	4	4	4	4	4	4	4	4	4	4	4	3	3	3	3	3	3	4	4	4	4	4	4	4	4	4	3	3	4	4	4	4	4
419	1	5	5	5	5	5	5	5	5	5	5	5	5	1	1	1	1	1	1	5	5	5	5	5	5	5	5	5	5	5	5	5	5	5	5
420	1	3	3	3	3	3	3	3	3	3	3	3	3	4	4	4	4	4	4	4	4	4	4	4	4	4	4	4	4	4	5	3	4	4	4
421	1	5	5	5	5	5	5	5	5	5	5	5	5	5	5	5	5	5	5	5	5	5	5	5	5	5	5	5	5	5	5	5	5	5	5
422	1	3	3	3	3	3	3	3	3	3	3	3	3	5	5	5	5	5	5	4	4	4	4	4	4	4	4	4	4	4	3	3	3	3	3
423	1	3	3	4	4	3	3	2	3	3	3	3	3	4	4	5	5	5	5	4	3	3	3	3	3	3	3	3	3	3	3	3	3	3	3
424	1	5	5	5	5	5	5	5	5	5	5	5	5	5	5	5	5	5	5	4	4	5	5	5	5	5	5	5	5	5	5	5	5	5	5
425	1	4	4	4	4	4	4	4	4	4	4	4	4	4	4	4	4	4	4	4	4	4	4	4	4	4	4	4	4	4	4	4	4	4	4
426	1	5	5	5	5	5	5	5	5	5	5	5	5	5	5	5	5	5	5	5	5	5	5	5	5	5	5	5	5	5	5	5	5	5	5
427	1	4	4	4	4	4	4	4	4	4	4	4	4	4	4	4	4	4	4	4	4	4	4	4	4	4	3	3	3	3	4	4	4	4	4
428	1	5	5	5	5	5	5	5	5	5	5	5	5	5	5	5	5	5	5	5	5	5	5	5	5	5	5	5	5	5	5	5	5	5	5
429	1	5	5	3	5	5	5	5	5	5	5	5	5	4	4	4	4	4	4	5	4	3	4	4	4	4	4	4	4	4	4	4	4	4	4
430	1	5	5	5	5	5	5	5	5	5	5	5	5	5	5	5	5	5	5	5	5	5	5	5	5	5	5	5	5	5	5	5	5	5	5
431	1	3	3	3	3	3	3	3	3	3	3	3	3	3	3	3	3	3	3	3	3	3	3	3	3	3	3	3	3	3	3	3	3	3	3
432	1	4	4	4	4	4	4	4	4	4	4	4	3	3	3	3	3	3	3	3	3	3	3	3	3	4	3	4	4	4	4	4	4	3	3
433	1	4	4	3	4	4	4	4	4	4	4	4	4	4	5	4	4	4	4	4	4	4	4	4	4	4	4	4	4	4	4	4	4	4	4
434	1	1	1	1	1	1	1	1	1	1	1	1	1	3	3	3	3	3	3	3	3	3	3	3	3	3	3	3	3	3	4	4	4	4	4
435	1	3	3	3	3	5	5	5	5	4	4	4	4	5	5	5	5	5	5	3	3	5	4	5	4	3	3	3	3	3	4	4	4	4	3
436	1	2	2	2	3	3	2	2	3	3	3	3	3	3	3	3	3	3	3	3	3	3	3	3	3	3	3	3	3	3	3	3	3	3	3
437	1	4	3	4	3	4	4	4	3	3	3	4	3	4	4	4	4	4	4	3	4	4	4	4	3	4	4	3	3	3	3	4	4	4	3
438	1	5	5	5	5	5	5	5	5	5	5	5	5	4	4	4	4	4	4	4	4	5	4	4	4	4	4	4	4	4	4	2	4	4	4
439	1	3	3	3	3	3	3	3	3	3	3	3	3	3	3	3	3	3	3	3	3	3	3	3	3	3	3	3	3	3	3	3	3	3	3
440	1	4	4	4	4	4	4	4	4	4	4	4	4	5	5	5	5	5	5	4	4	3	4	4	4	4	4	4	4	4	4	4	4	4	4
441	1	4	5	4	2	2	2	3	3	3	3	3	5	4	5	4	4	4	4	5	5	5	4	4	4	4	4	4	4	4	4	4	4	4	4
442	1	5	5	5	5	5	5	5	5	5	5	5	5	4	4	4	4	4	4	3	3	3	3	4	4	4	4	4	4	4	4	4	4	4	4
443	1	5	5	5	5	5	5	5	5	5	5	5	5	5	5	4	5	5	5	5	5	5	3	4	4	4	3	4	3	3	5	3	3	4	2
444	1	4	4	4	4	4	4	4	4	4	4	4	4	5	5	5	5	5	5	4	4	4	4	4	4	4	4	4	4	4	5	5	5	5	5
445	3	5	5	5	5	5	5	5	5	5	5	5	5	4	4	4	5	5	4	5	5	5	5	5	4	5	5	5	5	5	5	5	5	5	5
446	1	3	3	3	3	3	3	3	3	3	3	3	3	3	3	3	3	3	3	3	3	3	3	3	3	3	3	3	3	3	3	3	3	3	3
447	1	5	5	4	5	5	5	5	5	5	5	5	5	3	3	3	3	3	3	4	4	4	4	4	4	4	4	4	4	4	4	3	4	4	4
448	1	5	5	5	5	5	5	5	5	3	3	3	3	4	4	4	4	3	5	5	5	5	5	5	5	5	4	4	4	4	5	5	5	5	5
449	1	4	5	4	4	4	4	5	4	4	5	4	5	2	4	3	3	4	3	4	5	4	5	4	5	4	4	5	4	5	5	5	4	5	4
450	1	5	5	5	5	5	5	5	5	5	5	5	5	5	5	5	5	5	5	5	5	5	5	5	5	5	5	5	5	5	5	5	5	5	5
451	1	5	5	5	4	4	4	4	4	4	4	4	4	5	5	5	5	5	5	4	4	4	4	4	4	4	4	4	4	4	4	4	4	4	4
452	1	3	3	5	5	5	5	5	5	4	5	5	5	3	5	5	5	5	5	4	4	4	3	3	4	3	3	3	3	3	5	5	5	5	3
453	1	3	4	2	4	4	4	4	4	4	4	4	4	4	4	4	4	4	4	4	4	4	4	3	3	4	3	4	3	4	4	4	4	4	4
454	1	4	4	3	4	4	4	4	4	4	4	3	5	4	5	5	5	5	5	4	4	3	3	4	4	4	3	5	4	4	4	3	4	4	4
455	1	3	3	3	3	3	3	3	3	3	3	3	3	3	4	4	3	4	3	3	4	3	3	3	3	4	2	4	4	3	3	4	3	4	3
456	1	3	3	3	3	3	3	3	3	2	2	2	1	4	4	4	3	4	4	3	3	3	3	4	3	3	3	3	3	3	4	4	4	3	4
457	1	4	4	4	4	4	4	4	4	4	4	4	4	4	4	3	4	4	2	4	4	4	4	4	4	4	4	4	4	4	4	4	3	3	4
458	1	4	4	4	3	3	4	5	5	2	3	3	4	5	5	5	5	5	5	3	3	3	4	4	3	4	3	5	5	4	5	5	5	5	5
459	1	4	4	4	4	4	4	3	4	3	3	4	4	4	4	4	4	4	4	3	3	3	4	4	4	3	4	3	1	2	4	4	4	3	4
460	1	5	5	4	5	3	4	4	5	4	4	4	5	3	4	3	3	3	4	4	4	4	4	5	5	5	5	5	5	5	5	5	4	5	5
461	1	3	4	4	5	5	4	4	3	4	3	4	5	4	4	4	4	4	4	4	4	4	4	4	4	4	4	4	4	4	4	4	4	4	4
462	1	4	4	4	3	3	2	2	4	3	3	3	4	4	4	3	4	4	4	4	3	3	4	4	3	4	3	4	4	2	3	4	4	2	2
463	1	5	5	3	3	4	3	1	4	3	4	3	3	5	5	5	5	5	5	4	4	4	4	5	5	5	3	3	3	3	5	5	5	5	5
464	1	5	5	5	5	5	5	5	5	5	5	5	5	3	3	3	3	3	3	4	4	4	4	3	4	3	4	4	3	4	4	4	4	4	4
465	1	5	5	5	5	5	5	5	5	5	5	5	5	5	5	4	5	5	5	4	5	5	5	5	5	5	5	5	5	5	5	5	5	5	5
466	1	5	5	4	3	3	4	5	5	5	5	5	5	4	5	4	4	5	5	3	4	4	5	3	5	5	4	4	5	5	2	3	4	4	4
467	1	4	4	4	4	4	4	4	4	2	2	4	3	4	4	4	4	4	4	4	4	3	3	4	4	4	3	3	2	4	4	4	4	4	3
468	1	4	4	3	5	5	4	3	4	5	5	5	5	5	5	5	5	5	5	5	5	5	5	5	5	5	5	5	5	5	5	5	5	5	5
469	1	4	4	4	4	3	4	4	4	3	4	3	4	4	4	3	4	4	4	4	4	3	4	3	4	3	4	4	3	4	4	5	4	4	5
470	1	5	5	5	5	5	5	5	5	4	4	4	4	3	3	3	3	3	3	4	4	4	4	4	4	4	4	4	4	4	4	4	4	4	4
471	1	5	5	5	5	5	5	5	5	5	5	5	5	5	5	5	5	5	5	5	5	5	5	5	5	5	5	5	5	5	5	5	5	5	5
472	1	4	4	5	4	5	5	4	4	4	3	4	3	4	5	5	5	5	5	4	4	4	4	3	4	3	4	4	3	3	4	5	4	5	3
473	1	4	4	5	5	5	3	5	5	3	4	5	5	4	5	5	4	5	5	5	5	4	5	4	4	4	3	5	5	5	5	3	5	5	5
474	1	3	3	5	4	4	3	4	4	4	4	4	4	3	4	3	3	3	3	3	3	4	4	4	3	4	4	4	4	4	3	5	3	3	3
475	1	3	4	3	4	4	3	4	4	3	3	3	4	2	4	2	3	4	4	4	4	3	3	4	4	4	4	4	3	3	4	4	4	4	4
476	2	5	5	4	4	3	4	4	4	4	4	4	4	4	4	4	4	4	4	5	5	4	4	4	4	4	4	4	4	4	4	4	5	4	4
477	2	4	4	2	4	4	4	2	4	3	3	2	4	4	4	4	4	4	4	3	3	4	3	4	2	2	3	3	3	3	4	4	3	3	2
478	2	4	4	4	4	4	4	4	4	4	4	4	4	5	5	5	5	5	5	5	5	5	5	5	5	5	5	5	5	5	5	5	5	5	5
479	2	4	4	3	4	3	3	4	3	4	3	4	4	4	3	3	3	3	4	4	3	4	3	4	4	5	3	4	3	4	4	4	4	5	4
480	1	3	4	4	4	4	3	3	4	3	3	3	5	3	4	3	3	4	4	5	5	4	3	3	3	4	4	3	3	3	3	3	3	4	4
481	1	4	4	4	4	3	4	4	4	4	4	4	4	4	4	4	4	4	4	4	4	4	4	4	4	4	4	4	4	4	4	4	4	4	4
482	1	5	5	5	5	5	5	5	5	5	5	5	5	5	5	5	5	5	5	5	5	5	5	5	5	5	5	5	5	5	5	5	5	5	5
483	1	4	4	4	4	4	4	4	4	4	4	4	4	5	5	5	5	5	5	5	5	5	5	5	5	5	5	5	5	5	5	5	5	5	5
484	1	2	3	1	5	5	4	4	4	4	3	3	4	3	4	4	3	3	3	4	4	4	4	4	3	4	3	3	3	2	3	5	3	4	4
485	1	5	5	4	5	5	5	5	5	5	5	5	5	4	4	4	4	4	4	5	5	5	5	5	5	5	5	5	5	5	5	5	5	5	5
486	1	5	5	4	5	5	5	5	5	5	5	5	5	3	3	3	3	3	3	4	4	4	4	4	4	4	3	4	4	4	4	4	4	4	4
487	1	4	4	4	4	4	4	4	4	4	4	4	4	4	4	4	4	4	4	3	3	3	3	3	3	3	3	3	3	3	3	4	3	3	3
488	1	3	3	3	3	3	3	3	3	3	3	3	3	3	3	3	3	3	3	3	3	3	3	3	3	3	3	3	3	3	3	3	3	3	3
489	1	3	3	3	3	3	3	3	3	3	3	3	3	3	3	3	3	3	3	3	3	3	3	3	3	3	3	3	3	3	3	3	3	3	3
490	1	4	4	3	4	4	3	4	4	3	4	3	3	4	4	4	4	4	4	4	4	4	4	4	4	4	4	4	4	4	4	3	4	4	4
491	1	3	3	4	4	4	3	4	4	4	3	3	4	3	3	3	3	4	4	4	4	4	4	3	4	4	4	3	3	3	4	3	4	3	3
492	1	4	4	5	5	3	3	4	4	4	4	4	3	3	5	3	2	4	4	3	4	2	3	3	3	3	3	3	3	3	4	4	4	3	4
493	2	4	4	4	4	3	3	4	4	4	4	4	4	4	4	4	3	4	4	4	4	5	4	4	4	4	4	4	4	4	3	4	4	4	3
494	2	4	4	2	4	4	4	4	4	4	5	4	4	4	3	4	4	4	4	4	4	5	4	3	4	4	4	4	4	4	4	5	4	4	4
495	2	5	5	3	4	4	3	5	5	5	5	4	4	4	5	4	3	4	5	4	5	5	4	4	3	4	4	5	4	4	5	4	5	4	4
496	1	5	5	5	5	5	5	5	5	5	5	5	5	4	4	4	4	4	4	5	5	5	5	5	5	5	5	5	5	5	5	5	5	5	5
497	1	5	5	4	5	5	4	4	4	4	4	4	4	3	4	3	3	4	4	4	4	4	4	4	4	4	4	4	4	4	4	4	4	4	4
498	1	5	5	5	5	5	5	5	5	3	3	3	3	5	5	5	5	5	5	5	4	4	4	4	4	4	4	4	4	4	5	5	5	5	5
499	1	5	5	4	5	5	5	5	5	5	5	5	5	5	5	5	5	5	5	5	5	5	5	5	5	5	5	5	5	5	5	5	5	5	5
500	2	3	5	5	3	5	2	4	1	4	5	4	5	5	5	3	3	5	3	3	3	4	5	5	1	5	4	5	4	4	4	4	3	4	3
501	2	2	3	3	4	5	4	3	3	4	4	1	2	1	5	2	4	4	5	3	2	5	5	3	3	4	5	4	5	5	4	2	3	1	4
502	2	1	4	4	5	3	2	1	5	4	4	5	5	3	4	4	5	4	3	2	4	4	4	3	4	5	5	2	3	5	5	1	4	4	5
503	2	3	2	5	1	2	5	5	1	4	5	4	4	3	3	1	4	4	2	5	5	2	2	4	4	4	4	1	5	3	5	4	5	3	1
504	2	3	1	4	4	4	1	4	1	3	1	3	4	5	1	3	2	3	5	5	3	1	4	4	4	4	5	3	2	4	4	4	4	1	1
505	2	5	3	4	5	3	5	4	3	3	4	4	5	3	2	4	4	3	4	4	5	3	4	4	4	4	4	4	4	5	3	4	4	1	1
506	2	5	5	3	3	3	4	1	2	4	4	1	3	3	4	3	4	4	5	3	5	2	4	5	5	1	4	4	4	4	4	1	3	4	4
507	2	4	5	4	4	3	4	3	4	3	5	4	5	1	3	3	5	4	1	4	4	4	4	2	2	1	1	1	4	4	4	4	3	4	3
508	2	5	4	3	4	3	4	3	3	3	4	5	4	5	4	4	4	2	4	3	3	4	4	4	4	5	4	3	5	4	4	4	1	4	5
509	2	2	4	2	4	2	4	3	4	3	4	4	4	4	3	4	5	4	3	5	4	5	1	4	3	4	1	5	5	4	5	3	4	5	2
510	2	4	4	5	3	4	3	4	3	5	5	5	3	5	4	4	4	4	4	3	5	4	5	3	4	4	3	2	3	3	5	5	4	4	5
511	2	4	3	4	4	4	1	4	5	4	3	4	4	1	5	3	4	3	4	4	5	3	3	3	2	5	5	3	4	4	3	4	4	4	4
512	2	4	1	2	4	4	4	4	4	3	4	5	4	3	3	4	4	4	4	3	1	3	5	2	3	4	5	4	3	2	4	3	4	4	2
513	2	4	3	4	5	5	4	3	3	3	3	4	4	5	4	1	4	3	3	3	4	2	4	5	5	1	4	4	4	3	4	2	3	4	4
514	2	3	4	2	4	5	3	3	4	4	5	3	1	3	4	5	1	4	5	2	3	4	3	5	4	3	5	4	5	5	2	3	4	2	5
515	2	4	4	3	4	3	5	3	1	2	5	3	4	4	2	4	4	4	4	4	2	4	5	2	2	4	3	3	5	4	2	2	4	4	5
516	2	4	2	5	4	3	4	3	3	1	4	3	2	3	5	4	4	4	4	4	1	3	4	4	1	4	1	5	4	4	3	3	4	1	2
517	2	2	3	3	4	5	3	4	2	3	3	3	3	4	3	4	4	4	5	3	4	3	4	3	4	3	4	4	1	3	1	4	2	4	4
518	2	4	2	4	4	4	4	3	5	5	3	2	5	3	4	4	1	4	3	2	4	3	3	4	2	5	4	4	4	4	5	4	4	5	3
519	2	2	5	2	2	4	4	4	4	1	4	5	3	3	4	4	4	4	2	4	4	5	4	2	1	4	2	4	4	5	4	4	3	2	3
520	2	4	4	4	4	4	3	3	5	4	3	4	4	4	5	3	5	4	4	5	3	4	3	4	3	3	3	2	4	4	3	5	3	4	1
521	2	5	4	5	1	2	5	3	4	4	2	4	4	4	4	5	4	2	1	4	2	4	5	2	5	4	5	2	3	3	2	4	4	5	4
522	2	4	4	3	2	4	4	2	4	4	1	5	4	4	5	2	5	2	3	3	5	5	5	4	4	1	4	3	3	3	3	4	4	3	4
523	2	4	2	5	2	4	4	3	5	4	5	4	4	2	3	2	4	4	3	4	4	4	5	4	3	4	5	1	4	4	2	4	4	4	3
524	2	3	3	2	1	4	5	4	5	2	4	4	5	4	3	1	4	5	5	5	4	3	5	5	1	2	2	4	3	4	4	3	4	3	2
525	2	1	4	4	4	3	4	4	3	4	4	3	4	5	4	4	4	5	3	5	4	2	4	4	3	4	2	4	4	3	4	4	5	4	5
526	2	3	5	1	1	5	3	2	4	5	4	4	4	4	3	4	4	5	3	3	5	4	3	5	4	5	5	2	3	1	4	2	5	2	3
527	2	4	1	4	1	4	4	1	4	5	4	4	3	4	5	2	3	4	2	4	2	4	5	3	5	4	3	3	4	4	4	3	4	4	5
528	2	4	1	4	4	4	3	4	5	4	4	5	4	2	1	3	4	4	1	3	4	4	3	4	2	5	3	4	5	4	4	5	4	4	4
529	2	3	3	3	1	4	3	1	3	3	4	3	4	4	4	5	4	5	4	3	3	3	3	4	4	4	4	5	5	4	4	4	3	3	4
530	2	2	4	4	3	3	4	2	3	5	3	3	3	3	4	4	4	4	5	3	2	1	5	3	4	4	5	4	1	4	1	3	4	1	2
531	2	5	2	5	3	3	3	5	1	5	2	4	3	2	3	5	4	5	3	3	3	5	4	2	4	4	4	5	5	3	4	5	5	4	5
532	2	3	1	4	4	4	4	4	3	4	4	3	4	3	4	4	2	4	4	5	3	3	4	4	4	4	1	5	4	2	4	3	4	4	4
533	2	4	3	3	4	5	4	4	4	3	2	3	5	4	5	4	5	3	3	3	5	1	3	2	4	5	4	4	5	3	4	4	4	3	2
534	2	1	4	4	4	4	3	4	2	5	3	5	2	3	5	4	4	4	4	4	2	1	3	5	4	4	2	3	5	4	2	5	4	4	4
535	2	4	5	4	4	5	1	4	5	4	5	3	4	3	4	2	4	5	4	5	3	2	5	3	2	3	4	3	3	4	3	4	4	2	5
536	2	5	5	4	4	4	4	3	2	4	4	4	5	3	5	1	5	4	2	4	2	4	5	2	3	3	4	5	4	5	5	4	4	2	4
537	2	4	4	2	1	5	3	4	3	5	3	5	4	2	2	3	3	4	2	4	2	1	4	4	3	3	4	4	5	5	2	4	4	5	4
538	2	1	5	2	4	2	4	1	1	3	4	3	3	5	1	4	5	4	1	5	4	3	2	5	4	4	1	1	3	3	3	2	1	3	4
539	2	2	4	5	4	4	1	4	2	3	4	4	4	4	1	2	1	5	2	3	3	5	2	2	3	3	4	4	3	2	4	5	4	3	2
540	1	4	3	3	5	5	3	3	5	3	3	2	5	4	4	4	5	5	5	5	5	4	3	4	4	4	3	3	2	2	4	5	4	3	3
541	1	4	3	3	3	3	3	3	3	3	3	3	3	4	4	4	4	4	4	4	4	4	4	3	4	4	3	3	3	3	3	4	3	3	3
542	1	3	3	3	3	3	3	3	3	3	3	3	3	3	3	3	3	3	3	3	3	3	3	3	3	3	3	3	3	3	3	3	3	3	3
543	1	5	5	5	5	5	5	5	5	5	5	5	5	3	3	3	3	3	3	3	3	3	3	3	3	3	3	3	3	3	3	3	3	3	3
544	1	4	4	4	4	4	4	4	4	4	4	4	4	4	4	4	4	4	4	4	4	4	4	4	4	4	4	4	4	4	4	4	4	4	4
545	1	5	5	5	5	5	5	5	5	5	5	5	5	5	5	5	5	5	5	5	5	5	5	5	5	5	5	5	5	5	5	5	5	5	5
546	1	5	5	5	5	5	5	5	5	5	5	5	5	4	4	4	4	4	4	4	4	4	4	4	4	4	4	4	4	4	4	4	4	4	4
547	1	4	4	4	4	4	4	4	4	4	4	4	4	4	4	4	4	4	4	4	4	4	4	4	4	4	4	4	4	4	4	4	4	4	4
548	1	5	5	5	5	5	5	5	5	5	5	5	5	3	4	3	3	3	3	5	5	5	5	5	5	5	5	5	5	5	5	5	5	5	5
549	1	5	5	5	5	5	5	5	5	5	5	5	5	3	3	3	3	3	3	5	5	5	5	5	5	5	5	5	5	5	5	5	5	5	5
550	1	5	5	5	5	5	5	5	5	5	5	5	5	5	5	5	5	5	5	5	5	5	5	5	5	5	5	5	5	5	5	5	5	5	5
551	1	5	5	5	5	5	5	5	5	5	5	5	5	5	5	5	5	5	5	1	1	1	1	1	1	1	1	1	1	1	1	1	1	1	1
552	1	4	4	4	4	5	5	5	5	5	4	4	5	4	4	4	4	4	4	4	5	5	4	4	5	4	4	5	4	4	4	4	4	4	4
553	1	3	3	3	3	3	3	3	3	3	3	3	3	3	3	3	3	3	3	3	3	3	3	3	3	3	3	3	3	3	3	3	3	3	3
554	1	3	3	3	3	3	3	3	3	3	3	3	3	3	3	3	3	3	3	3	3	3	3	3	3	3	3	3	3	3	3	3	3	3	3
555	1	1	1	1	1	5	5	5	5	5	5	5	5	5	5	5	5	5	5	5	5	5	5	5	5	5	5	5	5	5	5	5	5	5	5
556	1	5	5	5	5	5	5	5	5	5	5	5	5	5	5	5	5	5	5	5	5	5	5	5	5	5	5	5	5	5	5	5	5	5	5
557	1	3	4	4	4	3	4	4	5	3	3	4	4	3	4	4	4	2	3	4	3	4	3	4	4	3	4	3	4	4	4	4	4	4	4
558	1	5	5	5	5	5	5	5	5	5	5	5	5	5	5	5	5	5	5	5	5	5	5	5	5	5	5	5	5	5	5	5	5	5	5
559	1	5	5	4	4	3	3	4	5	4	4	3	5	5	5	5	5	5	5	4	4	4	4	4	4	4	4	4	4	4	4	4	4	4	4
560	1	3	3	3	3	3	3	3	3	3	3	3	3	3	3	3	3	3	3	3	3	3	3	3	3	3	3	3	3	3	3	3	3	3	3
561	1	5	5	5	5	5	5	5	5	5	5	5	5	5	5	5	5	5	5	5	5	5	5	5	5	5	5	5	5	5	5	5	5	5	5
562	1	3	3	3	3	3	3	3	3	3	3	3	3	3	4	3	3	3	3	3	3	3	3	3	3	3	3	3	3	3	3	3	3	3	3
563	1	5	5	5	5	5	5	5	5	5	5	5	5	4	4	4	4	4	4	4	4	4	4	4	4	4	4	4	4	4	4	4	4	4	4
564	1	1	1	1	1	3	4	4	4	3	3	3	5	4	4	4	4	4	4	1	1	1	1	1	1	1	1	1	1	1	3	3	3	3	3
565	1	5	5	5	5	5	5	5	5	5	5	5	5	5	5	5	5	5	5	5	5	5	5	5	5	5	5	5	5	5	5	5	5	5	5
566	1	5	5	5	5	5	5	5	5	5	5	5	5	4	4	4	5	4	4	5	5	5	5	5	5	5	5	5	5	5	5	5	5	5	5
567	1	4	4	3	3	3	4	3	4	3	3	4	3	4	4	4	4	4	4	4	4	4	4	4	4	4	4	4	4	4	4	4	4	4	4
568	1	4	5	2	5	5	5	5	5	5	5	5	5	5	5	5	5	5	5	5	5	5	5	5	5	5	5	5	5	5	5	5	5	5	5
569	1	3	3	3	3	3	3	3	3	3	3	3	3	3	3	3	3	3	3	3	3	3	3	3	3	3	3	3	3	3	3	3	3	3	3
570	1	4	5	4	5	5	5	5	5	5	5	5	5	4	4	3	3	3	3	4	4	4	4	4	4	4	4	4	4	4	4	4	4	5	3
571	1	3	3	3	3	4	4	4	4	4	4	4	3	3	3	3	3	3	3	3	3	3	3	3	3	3	3	3	3	3	3	3	3	3	3
572	1	4	4	3	4	4	4	3	4	3	3	3	3	4	4	4	4	4	4	3	3	4	4	4	3	4	4	4	3	3	4	4	4	4	4
573	1	1	1	1	1	1	1	1	1	1	1	1	1	1	4	1	3	4	4	3	3	3	4	4	4	4	3	3	3	3	3	3	3	3	3
574	1	3	5	3	5	5	5	5	5	5	5	5	5	5	5	5	5	5	5	4	4	4	4	4	4	4	4	4	4	4	4	5	5	5	5
575	1	4	4	4	4	4	4	4	4	4	4	4	4	4	4	4	4	4	4	4	4	4	4	4	4	4	4	4	4	4	4	4	4	4	4
576	1	5	5	5	5	5	5	5	5	5	5	5	5	5	5	5	5	5	5	5	5	5	5	5	5	5	5	5	5	5	5	5	5	5	5
577	1	5	5	5	5	5	5	5	5	5	5	5	5	3	3	2	3	3	3	3	3	3	3	3	3	3	3	3	3	3	4	4	4	4	4
578	1	5	5	5	5	5	5	5	5	5	5	5	5	3	4	4	3	4	4	5	5	5	5	5	5	5	5	5	5	5	5	5	5	5	5
579	1	5	5	5	5	5	5	5	5	5	5	5	5	3	3	3	3	3	3	4	4	4	4	5	5	5	5	5	5	5	5	5	5	5	5
580	1	5	5	5	5	5	5	5	5	5	5	5	5	3	3	3	3	3	3	5	5	5	5	5	5	5	5	5	5	5	5	5	5	5	5
581	1	5	5	5	5	5	5	5	5	5	5	5	5	4	4	4	4	4	4	4	4	4	4	4	4	4	4	4	4	4	4	4	4	4	4
582	1	5	5	5	5	5	5	5	5	5	5	5	5	5	5	5	5	5	5	5	5	5	5	5	5	5	5	5	5	5	5	5	5	5	5
583	1	4	4	4	4	4	4	4	4	4	4	4	4	4	5	4	4	4	4	4	4	4	4	4	4	4	4	5	4	4	4	4	4	4	4
584	1	5	5	5	5	5	5	5	5	1	1	5	5	5	4	3	5	5	5	5	5	5	5	5	5	5	5	5	5	5	5	5	5	5	5
585	3	5	5	5	5	5	5	5	5	5	5	5	5	3	3	3	3	3	3	4	4	4	4	4	4	4	4	4	4	4	4	4	4	4	4
586	1	5	5	3	5	4	4	5	5	3	3	4	5	3	3	3	4	4	4	3	4	4	3	4	4	3	4	4	3	3	4	4	4	4	4
587	1	5	5	5	5	5	5	5	5	5	5	5	5	4	4	4	4	4	4	5	5	5	5	5	5	5	5	5	5	5	5	5	5	5	5
588	1	4	4	4	4	4	4	5	5	3	3	3	3	4	4	4	4	4	4	4	4	4	4	4	4	4	4	4	4	4	4	4	4	4	4
589	1	5	5	5	5	5	5	5	5	5	5	5	5	5	5	5	5	5	5	5	5	5	5	5	5	5	5	5	5	5	5	5	5	5	5
590	1	3	4	3	4	3	4	4	4	3	3	4	4	4	4	4	4	4	4	3	4	4	4	4	3	3	4	4	4	4	4	4	4	4	4
591	1	5	5	5	5	5	5	5	5	5	5	5	5	1	1	1	1	1	1	3	3	3	3	5	5	5	5	5	5	5	5	5	5	5	5
592	1	4	4	4	3	4	4	4	5	5	3	4	5	4	4	4	4	4	4	4	4	4	4	4	4	4	4	4	4	4	4	4	4	4	4
593	1	4	4	1	4	4	5	3	3	3	3	3	3	5	4	4	4	5	5	4	4	4	3	4	3	4	4	4	3	3	4	3	4	3	3
594	1	3	3	2	4	3	3	3	4	3	3	4	5	3	5	2	2	5	5	4	4	4	4	4	4	3	4	4	4	4	4	5	4	4	4
595	1	4	4	4	4	4	4	4	4	4	4	4	4	4	4	4	4	4	4	4	4	4	4	4	4	4	4	4	4	4	4	4	4	4	4
596	1	3	3	3	3	3	3	3	3	3	3	3	3	5	5	5	5	5	5	3	3	3	3	3	3	3	3	3	3	3	3	3	3	3	3
597	1	3	4	3	4	5	5	2	4	2	2	1	4	5	5	4	4	4	4	4	4	5	4	4	3	4	3	3	4	2	4	3	4	4	4
598	3	1	1	1	1	1	3	1	1	1	1	2	4	5	5	5	5	5	5	5	5	5	5	5	5	4	3	5	5	3	5	5	5	5	5
599	2	4	4	3	3	4	3	4	4	3	4	3	5	3	4	4	4	4	3	3	3	4	4	4	3	4	4	3	4	4	4	4	4	4	4
600	2	4	4	3	3	5	4	5	3	3	4	3	5	4	5	3	3	4	3	3	5	4	4	4	5	4	2	3	4	3	4	3	4	4	3
601	2	5	5	5	5	5	5	5	5	5	5	5	5	5	5	5	5	5	5	5	5	5	5	5	5	5	5	5	5	5	5	5	5	5	5
602	2	4	4	4	4	4	5	5	5	4	5	5	5	5	3	3	4	3	4	5	5	5	5	4	5	5	4	5	5	5	5	4	5	5	5
603	3	4	4	4	4	4	4	4	5	5	5	5	5	5	5	5	5	5	4	4	5	4	4	5	4	5	4	4	5	5	5	5	5	5	5
604	2	4	5	4	4	5	4	5	4	5	4	5	4	4	3	4	5	4	3	4	4	5	4	5	5	4	5	4	5	4	4	4	5	4	4
605	2	5	5	5	5	5	5	5	5	5	5	5	5	4	4	4	4	4	4	5	5	5	5	5	5	5	5	5	5	5	5	5	5	5	5
606	2	3	4	3	4	5	4	4	5	5	5	4	5	2	3	1	1	4	2	5	5	5	3	5	5	5	5	5	5	5	4	4	4	4	4
607	2	5	5	4	4	4	4	5	5	5	5	4	3	5	5	3	3	5	5	5	5	5	5	5	5	5	5	5	5	5	5	3	5	5	5
608	2	5	5	4	5	3	4	4	4	4	4	4	4	5	5	5	5	5	4	4	4	3	4	4	4	4	4	3	3	4	4	3	4	4	4
609	2	4	4	3	3	4	4	3	4	4	4	4	3	4	3	4	3	4	3	4	3	4	4	4	3	4	4	3	4	4	4	3	4	3	3
610	2	4	4	3	3	3	4	4	4	4	4	4	3	4	4	4	4	4	3	4	4	4	4	4	4	4	3	4	4	4	4	3	4	4	4
611	2	4	4	3	3	4	4	4	4	4	4	4	4	4	5	4	3	4	4	4	5	4	4	4	4	4	4	5	4	4	4	4	4	4	4
612	2	5	4	4	5	3	4	4	5	3	4	5	4	3	2	1	2	2	1	3	5	4	5	4	5	4	5	4	5	3	3	4	3	5	4
613	2	4	4	3	4	4	3	4	5	4	4	3	5	5	5	4	5	3	2	4	4	4	4	4	3	3	3	4	4	4	4	2	4	4	1
614	3	5	5	4	4	4	4	4	4	4	4	4	5	4	5	4	4	4	4	4	4	4	4	4	4	3	4	4	5	5	4	4	4	5	4
615	2	5	4	4	5	5	5	4	5	5	5	5	5	5	5	5	5	5	5	5	5	5	5	5	5	5	5	5	5	5	5	5	5	5	5
616	2	4	4	2	4	4	1	1	3	3	4	2	4	4	4	4	4	5	2	1	3	4	3	4	2	1	1	3	4	3	4	2	4	3	2
617	3	5	5	3	5	5	5	5	5	4	5	5	5	5	5	3	5	4	5	5	5	5	5	5	5	5	5	5	5	5	5	5	5	5	5
618	3	5	5	4	4	4	4	4	4	5	5	4	5	5	5	5	4	5	4	3	5	5	5	4	4	5	4	5	5	4	5	4	4	5	5
619	2	4	4	2	3	4	3	3	4	4	4	4	4	4	5	4	4	4	4	3	4	4	4	4	4	4	4	3	4	4	5	3	4	4	4
620	1	3	4	3	4	3	4	5	4	3	4	3	3	4	3	5	4	3	3	4	5	4	4	3	3	3	3	4	4	3	4	3	4	3	3
621	2	4	4	3	3	4	4	4	3	4	4	4	4	3	2	2	2	4	4	4	4	4	3	3	3	3	3	3	3	3	4	4	4	4	4
622	2	5	5	3	4	5	3	5	5	3	4	3	4	5	5	4	4	5	5	5	5	5	5	5	5	4	3	4	4	4	4	4	3	4	2
623	2	4	4	3	5	4	4	4	4	4	4	4	5	5	5	3	4	3	3	4	3	5	5	4	5	4	4	5	5	4	4	5	4	5	5
624	1	4	5	4	5	5	5	5	5	4	4	4	4	5	5	5	5	5	5	5	5	5	5	5	5	5	5	5	5	5	5	5	5	5	5
625	1	3	3	4	4	3	4	4	3	4	4	3	4	4	4	4	3	4	4	4	5	4	4	4	4	5	4	5	4	5	4	4	4	5	4
626	1	4	3	3	3	3	3	3	3	3	3	3	3	4	4	4	4	4	4	4	4	4	4	4	4	4	4	4	4	4	4	4	4	4	4
627	1	5	5	5	5	5	5	5	5	5	5	5	5	5	5	5	5	5	5	3	4	5	5	3	3	3	4	4	5	5	5	2	5	4	1
628	1	4	4	4	4	4	4	4	4	4	4	4	4	4	4	4	4	4	4	4	4	4	4	4	4	4	4	4	4	4	4	4	4	4	4
629	1	4	4	4	4	3	4	5	5	5	5	5	5	4	4	4	4	4	4	4	4	5	5	4	5	4	5	4	5	4	5	5	5	4	4
630	1	4	4	3	4	4	2	3	3	4	4	4	3	4	4	3	4	4	4	5	4	4	3	3	3	4	4	3	4	3	3	5	3	3	4
631	1	3	3	3	3	3	3	5	5	3	3	3	3	5	5	5	5	5	5	4	4	2	2	3	3	3	3	3	3	3	5	3	1	1	1
632	1	5	5	3	3	3	3	4	4	4	4	4	3	5	4	4	5	5	5	3	5	5	4	4	5	5	4	4	4	3	5	5	5	4	5
633	1	4	4	4	4	4	4	4	4	4	4	4	4	3	4	4	4	4	4	4	4	4	4	4	4	4	4	4	4	4	4	4	4	4	4
634	1	5	5	5	4	4	4	4	4	4	4	5	4	5	5	5	5	5	4	4	4	4	4	4	4	5	4	4	4	5	5	4	3	3	4
635	1	4	4	3	4	3	3	4	4	4	4	4	4	5	4	5	4	5	4	4	5	5	4	5	4	3	4	4	4	4	4	5	5	4	3
636	1	3	3	2	3	4	4	3	3	3	3	3	3	4	4	4	4	4	4	4	4	4	4	4	4	4	4	4	4	4	5	1	4	4	4
637	1	3	3	4	4	4	4	5	5	3	3	3	4	4	4	4	4	4	4	3	3	3	3	3	3	3	3	3	3	3	3	3	3	3	3
638	1	5	5	5	5	3	3	4	3	4	3	3	3	4	4	4	4	4	2	4	5	3	5	4	3	3	4	4	4	3	2	4	4	2	2
639	3	4	4	4	4	4	3	4	3	4	4	3	4	4	4	4	4	3	4	4	4	4	4	4	4	4	4	4	4	4	4	4	4	4	4
640	1	5	5	5	5	5	5	5	5	5	5	5	3	4	4	4	4	4	4	4	4	4	4	4	4	4	4	4	4	4	4	4	5	5	5
641	1	4	4	3	4	4	3	3	3	3	3	3	3	4	4	4	4	5	5	5	5	5	5	4	4	4	3	5	4	4	4	4	4	4	4
642	1	3	3	2	3	4	4	4	4	4	4	4	4	3	4	4	4	4	4	4	4	4	4	4	4	4	4	4	4	4	3	4	4	4	3
643	1	5	5	4	5	5	4	5	5	4	5	5	5	5	5	5	5	5	4	5	5	5	5	4	4	5	5	5	5	4	5	4	4	4	5
644	1	4	4	3	4	4	4	4	3	4	3	4	3	4	4	4	4	4	4	4	4	4	4	3	4	3	3	4	4	3	4	3	4	4	4
645	1	3	3	3	3	3	3	3	3	3	3	3	3	5	5	5	5	5	5	2	2	2	2	2	2	2	2	2	2	2	3	3	3	3	3
646	3	5	5	4	4	5	4	5	5	5	5	4	5	4	5	5	5	4	4	2	5	5	5	4	4	4	5	5	4	4	4	2	5	5	5
647	1	4	4	4	4	4	4	4	4	4	4	4	4	4	4	4	4	4	4	4	4	4	4	4	4	4	4	4	4	4	4	4	4	4	4
648	1	4	4	4	4	4	4	4	4	4	4	4	4	4	3	3	3	4	4	4	4	4	4	4	4	4	4	4	4	4	4	3	4	4	4
649	2	4	4	4	4	4	4	4	4	4	4	4	4	4	4	4	4	4	4	4	5	4	5	4	5	4	4	5	5	5	4	4	4	4	4
650	1	3	3	3	3	3	3	3	3	3	3	3	3	3	3	3	3	3	3	3	3	3	3	3	3	3	3	3	3	3	3	3	3	3	3
